# Supplementary material for: The establishment of variant surface glycoprotein monoallelic expression revealed by single-cell RNA-seq of Trypanosoma brucei in the tsetse fly salivary glands
Source: PLoS Pathog. 2021 Sep 20;17(9):e1009904. doi: 10.1371/journal.ppat.1009904 (PMC8509897; doi:10.1371/journal.ppat.1009904)
Supplement: S2 Table — (XLSX) [file ppat.1009904.s013.xlsx]

## Sheet: sphasmarkers
gene	p_val	avg_logFC	pct.1	pct.2	p_val_adj	cluster	Product Description
Tb927.7.2820	1.05293e-45	1.80184	1	0.477	7.82219e-42	HAP2-S	histone H2A, putative
Tb927.1.2430	2.24421e-31	1.10766	0.954	0.632	1.66722e-27	HAP2-S	histone H3, putative
Tb927.7.4730	2.78715e-31	0.691192	0.631	0.166	2.07057e-27	HAP2-S	pumilio/PUF RNA binding protein 5
Tb927.1.2420	7.21754e-31	1.08087	0.954	0.486	5.36191e-27	HAP2-S	hypothetical protein
Tb927.7.5380	5.73048e-27	0.718766	0.677	0.24	4.25717e-23	HAP2-S	Double RNA binding domain protein 12
Tb927.5.4170	6.59369e-26	1.33578	0.923	0.488	4.89845e-22	HAP2-S	histone H4, putative
Tb927.11.1860	7.94077e-26	1.05023	0.877	0.411	5.8992e-22	HAP2-S	histone H1
Tb927.11.1800	2.4987e-25	1.01784	0.938	0.497	1.85628e-21	HAP2-S	histone H1
Tb927.4.3990	6.05115e-22	0.924967	0.754	0.213	4.4954e-18	HAP2-S	amino acid transporter, putative
Tb927.10.10590	2.75172e-20	1.00446	0.862	0.455	2.04425e-16	HAP2-S	histone H2B, putative
Tb927.11.12790	1.63207e-19	0.495724	0.354	0.102	1.21247e-15	HAP2-S	ribonucleoside-diphosphate reductase small chain
Tb927.10.10460	6.24336e-19	0.958806	0.8	0.439	4.63819e-15	HAP2-S	histone H2B, putative
Tb927.7.6310	6.64779e-17	0.546402	0.585	0.172	4.93864e-13	HAP2-S	polo-like protein kinase
Tb927.8.1610	2.27891e-16	0.458329	0.431	0.117	1.693e-12	HAP2-S	MSP-B, putative
Tb927.1.2150	3.70639e-15	0.85285	0.877	0.374	2.75348e-11	HAP2-S	Small kinetoplastid calpain-related protein 1-4
Tb927.8.5190	1.53649e-14	0.392675	0.369	0.06	1.14146e-10	HAP2-S	hypothetical protein, conserved
Tb927.11.16400	4.1734e-14	0.275582	0.323	0.058	3.10042e-10	HAP2-S	kinetoplast-associated protein 3, putative
Tb927.9.5590	6.0875e-14	0.293671	0.246	0.075	4.5224e-10	HAP2-S	DNA topoisomerase ii
Tb927.10.10770	6.90262e-14	0.978853	0.831	0.43	5.12796e-10	HAP2-S	Generative cell specific 1 protein, putative
Tb927.2.2670	2.67191e-13	0.664481	0.723	0.318	1.98496e-09	HAP2-S	histone H4 variant
Tb927.8.2550	3.46947e-13	0.395028	0.369	0.129	2.57747e-09	HAP2-S	mitochondrial DNA primase
Tb927.9.2840	6.99241e-13	0.48806	0.692	0.428	5.19466e-09	HAP2-S	hypothetical protein, conserved
Tb927.10.12080	1.39509e-12	0.305047	0.308	0.059	1.03641e-08	HAP2-S	hypothetical protein, conserved
Tb927.5.3770	2.48897e-12	0.435186	0.385	0.135	1.84905e-08	HAP2-S	hypothetical protein, conserved
Tb927.5.580	1.18892e-11	0.34817	0.415	0.14	8.83247e-08	HAP2-S	prefoldin subunit, putative
Tb927.3.2930	1.95427e-11	0.781137	0.846	0.507	1.45182e-07	HAP2-S	RNA-binding protein RBP6, putative
Tb927.4.4020	2.23703e-11	0.625778	0.662	0.254	1.66189e-07	HAP2-S	amino acid transporter, putative
Tb927.11.6550	2.31561e-11	0.362895	0.462	0.103	1.72026e-07	HAP2-S	PUF nine target 1
Tb927.9.6210	2.66649e-11	0.525625	0.462	0.19	1.98093e-07	HAP2-S	arginine kinase
Tb927.11.3030	5.03899e-11	0.377514	0.354	0.143	3.74347e-07	HAP2-S	phosphoribosylpyrophosphate synthetase, putative
Tb927.7.5950	1.4054e-10	0.927527	0.908	0.421	1.04407e-06	HAP2-S	protein associated with differentiation 3, putative
Tb927.9.13820	1.96146e-10	0.520396	0.738	0.457	1.45717e-06	HAP2-S	kinetoplastid membrane protein 11-3
Tb927.1.4490	2.07746e-10	0.47828	0.708	0.431	1.54334e-06	HAP2-S	acetyltransferase, putative
Tb927.3.2140	2.92187e-10	0.265533	0.354	0.088	2.17066e-06	HAP2-S	transcription activator, putative
Tb927.7.6000	3.22411e-10	0.861972	0.846	0.345	2.39519e-06	HAP2-S	protein associated with differentiation 8, putative
Tb927.11.14750	5.86447e-10	0.425338	0.431	0.119	4.35671e-06	HAP2-S	PSP1 C-terminal conserved region, putative
Tb927.7.5960	7.0314e-10	0.936118	0.877	0.365	5.22362e-06	HAP2-S	protein associated with differentiation 4, putative
Tb927.10.480	7.34248e-10	0.426926	0.631	0.244	5.45473e-06	HAP2-S	hypothetical protein, conserved
Tb927.2.6100	1.12676e-09	0.365723	0.385	0.167	8.37071e-06	HAP2-S	hypothetical protein, conserved
Tb927.1.3550	1.32461e-09	0.454518	0.738	0.552	9.84056e-06	HAP2-S	hypothetical protein
Tb927.11.4180	1.55889e-09	0.325087	0.308	0.065	1.1581e-05	HAP2-S	PSP1 C-terminal conserved region, putative
Tb927.4.1910	5.49677e-09	0.49866	0.646	0.239	4.08355e-05	HAP2-S	hypothetical protein, conserved
Tb927.7.5980	8.1872e-09	0.818781	0.8	0.29	6.08227e-05	HAP2-S	protein associated with differentiation 6, putative
Tb927.10.2190	9.51016e-09	0.30163	0.431	0.155	7.0651e-05	HAP2-S	Protein of unknown function (DUF667), putative
Tb927.1.2670	1.13794e-08	0.362813	0.662	0.377	8.45373e-05	HAP2-S	paralyzed flagella 16
Tb927.10.8900	1.64909e-08	0.322246	0.508	0.229	0.000122511	HAP2-S	choline/ethanolamine phosphotransferase (CEPT)
Tb927.6.3880	1.71681e-08	0.300928	0.338	0.117	0.000127542	HAP2-S	hypothetical protein, conserved
Tb927.11.7350	3.50788e-08	0.287745	0.354	0.14	0.0002606	HAP2-S	Histone H2B variant V
Tb927.9.2350	4.92079e-08	0.306796	0.262	0.072	0.000365565	HAP2-S	calcium/calmodulin-dependent protein kinase, putative
Tb927.10.4750	7.20321e-08	0.288539	0.354	0.158	0.000535126	HAP2-S	hypothetical protein, conserved
Tb927.1.2120	1.38125e-07	0.336601	0.708	0.427	0.00102613	HAP2-S	Calpain-like protein CALP1.3
Tb927.11.12410	1.42268e-07	0.370616	0.723	0.419	0.00105691	HAP2-S	kinetoplastid kinetochore protein 10
Tb927.11.14840	1.61096e-07	0.30644	0.431	0.085	0.00119678	HAP2-S	chromosomal passenger complex 2
Tb927.7.5940	1.83356e-07	0.458382	0.492	0.198	0.00136216	HAP2-S	Protein Associated with Differentiation
Tb927.3.1120	2.35118e-07	0.381864	0.708	0.41	0.00174669	HAP2-S	GTP-binding nuclear protein rtb2, putative
Tb927.11.5960	2.94353e-07	0.541639	0.908	0.557	0.00218675	HAP2-S	hypothetical protein, conserved
Tb927.8.6090	3.23579e-07	0.258419	0.415	0.213	0.00240387	HAP2-S	ubiquitin-protein ligase, putative
Tb927.10.12760	3.37797e-07	0.401125	0.492	0.195	0.00250949	HAP2-S	zinc finger protein family member, putative
Tb927.1.2820	3.81561e-07	0.661328	0.785	0.416	0.00283462	HAP2-S	pteridine transporter, putative
Tb927.10.15350	4.25248e-07	0.421763	0.831	0.622	0.00315917	HAP2-S	histone H3 variant V
Tb927.6.640	4.53361e-07	0.387487	0.769	0.611	0.00336802	HAP2-S	ApaH-like phosphatase ALPH1
Tb927.4.1390	9.12678e-07	0.253723	0.292	0.071	0.00678029	HAP2-S	hypothetical protein, conserved
Tb927.11.16720	9.5195e-07	0.261437	0.415	0.174	0.00707204	HAP2-S	mitotic cyclin 6
Tb927.10.9080	1.38605e-06	0.477078	0.723	0.542	0.0102969	HAP2-S	pteridine transporter, putative
Tb927.1.2160	2.05842e-06	0.439522	0.677	0.295	0.015292	HAP2-S	Small kinetoplastid calpain-related protein 1-5
Tb927.1.4310	3.33949e-06	0.331568	0.738	0.662	0.024809	HAP2-S	Flagellum attachment zone protein 2
Tb927.3.3730	4.81886e-06	0.307053	0.4	0.158	0.0357993	HAP2-S	ABC transporter, putative
Tb927.2.4590	6.37142e-06	0.261817	0.492	0.296	0.0473333	HAP2-S	branched-chain amino acid aminotransferase, putative
Tb927.10.14270	6.57084e-06	0.337457	0.615	0.451	0.0488148	HAP2-S	TFIIF-stimulated CTD phosphatase, putative
Tb927.1.1470	9.59571e-06	0.353117	0.538	0.324	0.0712866	HAP2-S	conserved protein, unknown function
Tb927.11.13020	1.40356e-05	0.278852	0.431	0.214	0.10427	HAP2-S	calmodulin
Tb927.1.4020	1.62361e-05	0.300231	0.677	0.43	0.120618	HAP2-S	hypothetical protein
Tb927.11.4750	2.13356e-05	0.392375	0.6	0.297	0.158502	HAP2-S	hypothetical protein
Tb927.9.12360	3.24043e-05	0.302997	0.569	0.348	0.240732	HAP2-S	RNA-binding protein, putative
Tb927.1.2230	3.52855e-05	0.369356	0.431	0.234	0.262136	HAP2-S	small myristoylated protein 1-1
Tb927.11.18680	3.55686e-05	0.251194	0.415	0.258	0.264239	HAP2-S	dynein light chain LC8, putative
Tb927.8.4190	3.80744e-05	0.309046	0.723	0.486	0.282855	HAP2-S	hypothetical protein, conserved
Tb927.1.2260	5.44047e-05	0.298976	0.538	0.36	0.404173	HAP2-S	small myristoylated protein 1-2
Tb927.10.1080	5.71889e-05	0.36227	0.815	0.717	0.424856	HAP2-S	40S ribosomal protein S23, putative
Tb927.2.280	7.31419e-05	0.308036	0.554	0.474	0.543371	HAP2-S	retrotransposon hot spot protein 2 (RHS2), putative
Tb927.9.4130	0.000115784	0.298491	0.677	0.438	0.860163	HAP2-S	hypothetical protein, conserved
Tb927.9.1520	0.000139233	0.252707	0.323	0.155	1	HAP2-S	hypothetical protein, conserved
Tb927.1.1840	0.000140929	0.26608	0.554	0.326	1	HAP2-S	conserved protein, unknown function
Tb927.9.11490	0.000173419	0.316739	0.831	0.769	1	HAP2-S	60S ribosomal protein L29
Tb927.2.450	0.000231993	0.30005	0.769	0.693	1	HAP2-S	retrotransposon hot spot protein 4 (RHS4), putative
Tb927.6.450	0.000240351	0.779628	0.831	0.494	1	HAP2-S	procyclin PARP A
Tb927.1.580	0.000260257	0.353305	0.631	0.372	1	HAP2-S	phosphate-repressible phosphate permease, putative
Tb927.8.7610	0.000260416	0.481484	0.662	0.41	1	HAP2-S	amino acid transporter 1, putative
Tb927.9.8070	0.000331153	0.300653	0.692	0.583	1	HAP2-S	QM-like protein
Tb927.2.380	0.000430184	0.289277	0.662	0.571	1	HAP2-S	retrotransposon hot spot protein 2 (RHS2), putative
Tb927.1.4540	0.000436963	0.283202	0.415	0.223	1	HAP2-S	cyclin-like F-box protein 1A
Tb927.6.960	0.000513442	0.307992	0.908	0.826	1	HAP2-S	cysteine peptidase, Clan CA, family C1, Cathepsin L-like
Tb927.8.7740	0.000669404	0.31474	0.631	0.435	1	HAP2-S	amino acid transporter, putative
Tb927.1.110	0.000670034	0.286824	0.723	0.666	1	HAP2-S	hypothetical protein, conserved
Tb927.2.340	0.000698698	0.298803	0.677	0.657	1	HAP2-S	retrotransposon hot spot protein 4 (RHS4), putative
Tb927.8.1330	0.000734808	0.308213	0.892	0.722	1	HAP2-S	60S ribosomal protein L7a, putative
Tb927.7.5170	0.000786167	0.283108	0.754	0.614	1	HAP2-S	60S ribosomal protein L25
Tb927.9.3920	0.000871161	0.295419	0.877	0.754	1	HAP2-S	ribosomal protein S7, putative
Tb927.9.15170	0.0010333	0.264516	0.846	0.681	1	HAP2-S	60S ribosomal protein L5, putative
Tb927.10.10980	0.001981	0.271485	0.954	0.929	1	HAP2-S	heat shock protein 90, putative
Tb927.6.1070	0.0020873	0.268978	0.892	0.767	1	HAP2-S	hypothetical protein, conserved
Tb927.6.1000	0.002111	0.268232	0.892	0.837	1	HAP2-S	cysteine peptidase, Clan CA, family C1, Cathepsin L-like
Tb927.9.8420	0.00223443	0.254644	0.662	0.61	1	HAP2-S	QM-like protein
Tb927.11.6890	0.00242776	0.300695	0.985	0.894	1	HAP2-S	DNA repair and recombination helicase protein PIF1
Tb927.10.5330	0.00629231	0.2563	0.862	0.78	1	HAP2-S	40S ribosomal protein S18, putative
Tb927.10.10460	1.35556e-39	1.52458	0.9	0.439	1.00704e-35	BARP-S	histone H2B, putative
Tb927.10.10590	9.31921e-39	1.53192	0.92	0.457	6.92324e-35	BARP-S	histone H2B, putative
Tb927.11.1800	1.8113e-28	1.22458	0.86	0.502	1.34561e-24	BARP-S	histone H1
Tb927.5.4170	4.07416e-27	1.56005	0.94	0.49	3.0267e-23	BARP-S	histone H4, putative
Tb927.11.1860	8.59999e-24	1.15823	0.78	0.416	6.38893e-20	BARP-S	histone H1
Tb927.1.2430	1.59311e-22	1.0794	0.92	0.635	1.18352e-18	BARP-S	histone H3, putative
Tb927.7.2820	7.97009e-21	1.47655	0.88	0.484	5.92098e-17	BARP-S	histone H2A, putative
Tb927.1.2420	4.29887e-20	1.00965	0.82	0.493	3.19363e-16	BARP-S	hypothetical protein
Tb927.10.10600	2.19783e-19	0.584642	0.5	0.126	1.63277e-15	BARP-S	ARP2/3 complex 16kDa subunit, putative
Tb927.11.16480	2.10753e-17	0.332817	0.34	0.058	1.56568e-13	BARP-S	enoyl-CoA hydratase/isomerase family protein, putative
Tb927.11.4750	1.54025e-14	0.834245	0.76	0.296	1.14425e-10	BARP-S	hypothetical protein
Tb927.11.4740	3.97884e-14	0.614777	0.58	0.162	2.95588e-10	BARP-S	paraflagellar rod component, putative
Tb927.11.11520	9.6033e-13	0.48883	0.58	0.23	7.13429e-09	BARP-S	glycosomal membrane protein
Tb927.4.2530	1.35087e-11	0.537359	0.74	0.463	1.00356e-07	BARP-S	hypothetical protein, conserved
Tb927.11.880	3.51872e-11	0.587018	0.88	0.499	2.61406e-07	BARP-S	cyclophilin a
Tb927.1.2340	6.64313e-11	0.679022	1	0.947	4.93518e-07	BARP-S	alpha tubulin
Tb927.7.5480	9.20717e-11	0.284083	0.3	0.079	6.84001e-07	BARP-S	dihydrofolate reductase-thymidylate synthase
Tb927.4.4380	1.07942e-10	0.451821	0.56	0.206	8.01898e-07	BARP-S	Pyrophosphate-energized vacuolar membrane proton pump 1
Tb927.3.3490	1.93608e-10	0.3857	0.32	0.112	1.43831e-06	BARP-S	High mobility group protein TDP1
Tb927.11.6550	2.30685e-10	0.400463	0.46	0.105	1.71376e-06	BARP-S	PUF nine target 1
Tb927.10.7090	3.18284e-10	0.574598	0.98	0.9	2.36453e-06	BARP-S	Alternative oxidase, mitochondrial
Tb927.3.2960	7.05503e-10	0.612458	0.8	0.326	5.24118e-06	BARP-S	inosine-adenosine-guanosine-nucleosidehydrolase
Tb927.9.15640	1.01691e-09	1.28772	0.9	0.39	7.5546e-06	BARP-S	BARP protein
Tb927.1.2150	1.60771e-09	0.753272	0.88	0.377	1.19437e-05	BARP-S	Small kinetoplastid calpain-related protein 1-4
Tb927.10.880	1.69918e-09	0.289742	0.26	0.057	1.26232e-05	BARP-S	thymidine kinase
Tb927.11.16130	1.77531e-09	0.428195	0.62	0.195	1.31888e-05	BARP-S	nucleoside diphosphate kinase
Tb927.1.2320	1.79994e-09	0.690063	0.98	0.823	1.33718e-05	BARP-S	Cardiolipin-dependent protein 35kDa
Tb927.11.14840	2.28259e-09	0.415724	0.34	0.089	1.69573e-05	BARP-S	chromosomal passenger complex 2
Tb927.8.3620	2.73748e-09	0.530981	0.52	0.111	2.03368e-05	BARP-S	folate transporter, putative
Tb927.5.3350	3.40923e-09	0.283255	0.36	0.076	2.53272e-05	BARP-S	iron superoxide dismutase A, mitochondrial
Tb927.8.7740	3.85105e-09	0.627898	0.7	0.435	2.86094e-05	BARP-S	amino acid transporter, putative
Tb927.8.7980	5.52376e-09	0.430349	0.54	0.192	4.1036e-05	BARP-S	Pyrophosphate-energized vacuolar membrane proton pump 2, putative
Tb927.10.14000	8.5631e-09	0.846633	0.8	0.404	6.36152e-05	BARP-S	aconitase
Tb927.6.220	1.15957e-08	0.537828	0.6	0.217	8.61447e-05	BARP-S	purine nucleoside transporter
Tb927.10.2190	2.09684e-08	0.337213	0.5	0.156	0.000155774	BARP-S	Protein of unknown function (DUF667), putative
Tb927.11.5960	2.86212e-08	0.669797	0.84	0.561	0.000212627	BARP-S	hypothetical protein, conserved
Tb927.10.8980	4.66069e-08	0.331133	0.2	0.067	0.000346243	BARP-S	hypothetical protein, conserved
Tb927.6.3180	5.0677e-08	0.278906	0.38	0.106	0.00037648	BARP-S	hypothetical protein, conserved
Tb927.8.7610	7.46379e-08	0.833139	0.84	0.408	0.000554485	BARP-S	amino acid transporter 1, putative
Tb927.9.5900	7.68929e-08	0.468521	0.54	0.213	0.000571237	BARP-S	glutamate dehydrogenase
Tb927.7.5950	8.05715e-08	0.888632	0.92	0.424	0.000598566	BARP-S	protein associated with differentiation 3, putative
Tb927.10.13700	1.12263e-07	0.588871	0.62	0.222	0.000834001	BARP-S	phosphatidic acid phosphatase alpha, putative
Tb927.10.3210	1.2469e-07	0.597656	0.62	0.245	0.000926325	BARP-S	delta-1-pyrroline-5-carboxylate dehydrogenase, putative
Tb927.7.5980	1.30368e-07	0.866224	0.82	0.293	0.000968507	BARP-S	protein associated with differentiation 6, putative
Tb927.7.6000	1.31526e-07	0.829885	0.9	0.347	0.000977108	BARP-S	protein associated with differentiation 8, putative
Tb927.10.3970	1.36572e-07	0.456502	0.94	0.811	0.00101459	BARP-S	hypothetical protein, conserved
Tb927.7.5960	1.47245e-07	0.915632	0.94	0.367	0.00109388	BARP-S	protein associated with differentiation 4, putative
Tb927.4.4520	1.55182e-07	0.44364	0.58	0.339	0.00115285	BARP-S	'Cold-shock' DNA-binding domain containing protein, putative
Tb927.10.3400	2.10299e-07	0.273379	0.32	0.083	0.00156231	BARP-S	hypothetical protein, conserved
Tb927.1.4830	2.25119e-07	0.274026	0.38	0.138	0.00167241	BARP-S	phospholipase A1
Tb927.7.380	2.54626e-07	0.720701	0.6	0.161	0.00189162	BARP-S	hypothetical protein, conserved
Tb927.4.2040	2.79751e-07	0.322359	0.46	0.226	0.00207827	BARP-S	DNA/RNA-binding protein Alba 3
Tb927.3.2930	4.21896e-07	0.672671	0.88	0.509	0.00313426	BARP-S	RNA-binding protein RBP6, putative
Tb927.8.720	4.7192e-07	0.405163	0.54	0.305	0.00350589	BARP-S	Cytosolic iron-sulfur protein assembly 2B, putative
Tb927.7.400	6.25356e-07	0.720328	0.6	0.143	0.00464577	BARP-S	hypothetical protein, conserved
Tb927.6.4840	8.73814e-07	0.520022	0.68	0.471	0.00649156	BARP-S	S-adenosylmethionine synthetase
Tb927.10.13410	8.87085e-07	0.395058	0.52	0.224	0.00659015	BARP-S	hypothetical protein
Tb927.7.360	1.31218e-06	0.62423	0.52	0.147	0.0097482	BARP-S	hypothetical protein, conserved
Tb927.8.2520	1.70625e-06	0.353042	0.54	0.272	0.0126757	BARP-S	acetyl-CoA synthetase, putative
Tb927.9.4680	1.86566e-06	0.364516	0.6	0.336	0.01386	BARP-S	Eukaryotic initiation factor 4A-1
Tb927.7.4170	1.89451e-06	0.398758	0.54	0.243	0.0140743	BARP-S	Fatty acid elongase
Tb927.9.10310	2.26857e-06	0.342747	0.48	0.181	0.0168532	BARP-S	mitochondrial carrier protein 11
Tb927.9.7870	2.42763e-06	0.276249	0.38	0.076	0.0180348	BARP-S	hypothetical protein, conserved
Tb927.9.7950	3.0544e-06	0.251369	0.36	0.075	0.0226911	BARP-S	hypothetical protein
Tb927.8.3380	3.42341e-06	0.344776	0.46	0.188	0.0254325	BARP-S	succinate dehydrogenase iron-sulfur subunit
Tb927.11.7350	3.78443e-06	0.276287	0.46	0.14	0.0281145	BARP-S	Histone H2B variant V
Tb927.4.3950	3.79517e-06	0.50733	0.6	0.263	0.0281943	BARP-S	cytoskeleton-associated protein CAP5.5, putative
Tb927.1.110	4.00622e-06	0.437458	0.82	0.664	0.0297622	BARP-S	hypothetical protein, conserved
Tb927.4.4020	4.37649e-06	0.486425	0.36	0.263	0.032513	BARP-S	amino acid transporter, putative
Tb927.11.4700	4.57271e-06	0.253111	0.36	0.101	0.0339707	BARP-S	prostaglandin f synthase
Tb927.9.1520	5.43388e-06	0.355452	0.38	0.155	0.0403683	BARP-S	hypothetical protein, conserved
Tb927.1.2330	5.47135e-06	0.507462	0.92	0.761	0.0406467	BARP-S	beta tubulin
Tb927.8.6580	5.86035e-06	0.511423	0.74	0.428	0.0435365	BARP-S	Succinate dehydrogenase [ubiquinone] flavoprotein subunit, mitochondrial
Tb927.2.3460	7.27467e-06	0.374235	0.46	0.131	0.0540435	BARP-S	cysteine peptidase, Clan CA, family C51, putative
Tb927.11.5720	7.27837e-06	0.396805	0.48	0.176	0.054071	BARP-S	hypothetical protein, conserved
Tb927.10.1500	7.35218e-06	0.378416	0.48	0.127	0.0546194	BARP-S	methionyl-tRNA synthetase, putative
Tb927.10.15760	7.66926e-06	0.319452	0.56	0.288	0.056975	BARP-S	hypothetical protein, conserved
Tb927.11.11680	8.31755e-06	0.550868	0.76	0.402	0.0617911	BARP-S	2-oxoglutarate dehydrogenase E2 component, putative
Tb927.5.1710	8.71611e-06	0.26662	0.38	0.124	0.064752	BARP-S	ATP synthase F1 subunit p18, mitochondrial
Tb927.6.2850	9.64166e-06	0.26662	0.4	0.123	0.0716279	BARP-S	ESAG8-associated protein, putative
Tb927.1.2110	1.08053e-05	0.419899	0.6	0.222	0.0802724	BARP-S	Calpain-like protein 1.2
Tb927.11.18680	1.10518e-05	0.303475	0.4	0.259	0.0821039	BARP-S	dynein light chain LC8, putative
Tb927.3.1120	1.12735e-05	0.370098	0.64	0.414	0.0837507	BARP-S	GTP-binding nuclear protein rtb2, putative
Tb927.7.3720	1.1686e-05	0.350049	0.56	0.327	0.0868152	BARP-S	hypothetical protein
Tb927.3.2470	1.26886e-05	0.257293	0.38	0.134	0.0942634	BARP-S	Pumilio homology domain family member 8
Tb927.10.14820	1.34266e-05	0.364702	0.44	0.2	0.0997459	BARP-S	Mitochondrial ADP/ATP carrier protein 5c
Tb927.2.2670	1.79469e-05	0.442423	0.62	0.323	0.133328	BARP-S	histone H4 variant
Tb927.9.6210	2.28173e-05	0.376566	0.5	0.191	0.16951	BARP-S	arginine kinase
Tb927.1.2670	2.30872e-05	0.309264	0.58	0.381	0.171515	BARP-S	paralyzed flagella 16
Tb927.1.2230	2.7272e-05	0.434554	0.62	0.231	0.202604	BARP-S	small myristoylated protein 1-1
Tb927.11.13020	3.25053e-05	0.305316	0.4	0.216	0.241482	BARP-S	calmodulin
Tb927.10.12840	3.29428e-05	0.319989	0.48	0.185	0.244732	BARP-S	mitochondrial carrier protein
Tb927.3.3430	3.61877e-05	0.467169	1	0.983	0.268838	BARP-S	hypothetical protein, conserved
Tb927.7.3550	3.92607e-05	0.351518	0.78	0.589	0.291668	BARP-S	cytoskeleton associated protein, putative
Tb927.11.12410	4.71442e-05	0.327992	0.72	0.421	0.350234	BARP-S	kinetoplastid kinetochore protein 10
Tb927.6.3840	4.77466e-05	0.309968	0.54	0.389	0.35471	BARP-S	reticulon domain protein
Tb927.9.13820	4.83387e-05	0.380936	0.64	0.461	0.359108	BARP-S	kinetoplastid membrane protein 11-3
Tb927.2.3880	5.16268e-05	0.317526	0.62	0.359	0.383536	BARP-S	heterogeneous nuclear ribonucleoproteins F/H homologue
Tb927.9.5730	5.87429e-05	0.275487	0.52	0.214	0.436401	BARP-S	nucleosome assembly protein-like protein
Tb927.10.10000	6.17539e-05	0.318299	0.42	0.142	0.458769	BARP-S	hypothetical protein, conserved
Tb927.11.500	6.66027e-05	0.380681	0.92	0.873	0.494792	BARP-S	RNA-binding protein, UBP1
Tb927.3.3930	7.30964e-05	0.273798	0.48	0.193	0.543033	BARP-S	RNA-binding protein
Tb927.1.3950	7.42512e-05	0.403008	0.64	0.331	0.551612	BARP-S	alanine aminotransferase
Tb927.7.210	8.83083e-05	0.380652	0.46	0.151	0.656043	BARP-S	Proline dehydrogenase, mitochondrial
Tb927.9.4050	9.32067e-05	0.257387	0.44	0.215	0.692432	BARP-S	Ring finger domain/Zn-finger in ubiquitin-hydrolases and other protein, putative
Tb927.10.12850	0.000108073	0.385393	0.66	0.555	0.802872	BARP-S	ttaggg binding factor
Tb927.10.10770	0.000118118	0.566897	0.74	0.435	0.877501	BARP-S	Generative cell specific 1 protein, putative
Tb927.11.9730	0.000133177	0.350077	0.62	0.55	0.98937	BARP-S	60S ribosomal protein L34, putative
Tb927.2.4700	0.000145261	0.357566	0.52	0.266	1	BARP-S	succinate dehydrogenase subunit
Tb927.9.15460	0.000158319	0.293308	0.56	0.317	1	BARP-S	calcium motive p-type ATPase, putative
Tb927.10.2090	0.000162443	0.38498	0.88	0.658	1	BARP-S	elongation factor 1-alpha
Tb927.4.3520	0.000163734	0.27483	0.42	0.199	1	BARP-S	Amastin surface glycoprotein, putative
Tb927.10.8230	0.000200118	0.252881	0.4	0.24	1	BARP-S	protein disulfide isomerase 2
Tb927.11.9710	0.00020802	0.333737	0.68	0.563	1	BARP-S	60S ribosomal protein L10a, putative
Tb927.11.16820	0.000210076	0.309182	0.54	0.361	1	BARP-S	hypothetical protein, conserved
Tb927.8.4970	0.000220764	0.292652	0.54	0.378	1	BARP-S	Paraflagellar rod protein 2-1
Tb927.2.340	0.000251538	0.365796	0.78	0.655	1	BARP-S	retrotransposon hot spot protein 4 (RHS4), putative
Tb927.10.6070	0.000260175	0.275839	0.54	0.27	1	BARP-S	universal minicircle sequence binding protein 1
Tb927.2.5530	0.000348345	0.402777	0.54	0.231	1	BARP-S	Present in the outer mitochondrial membrane proteome 22-1
Tb927.10.6510	0.000379767	0.282683	0.36	0.128	1	BARP-S	chaperonin HSP60, mitochondrial precursor
Tb927.4.1300	0.00044362	0.284497	0.7	0.5	1	BARP-S	amidinotransferase, putative
Tb927.2.4710	0.000641624	0.296564	0.7	0.486	1	BARP-S	RNA-binding protein, putative
Tb927.1.2160	0.000710378	0.353786	0.6	0.299	1	BARP-S	Small kinetoplastid calpain-related protein 1-5
Tb927.10.12680	0.000719365	0.293613	0.58	0.466	1	BARP-S	60S ribosomal protein L34, putative
Tb927.10.15350	0.000852104	0.318934	0.82	0.624	1	BARP-S	histone H3 variant V
Tb927.2.470	0.000857553	0.325621	0.9	0.775	1	BARP-S	retrotransposon hot spot protein 4 (RHS4), putative
Tb927.2.5610	0.000960805	0.371982	0.54	0.192	1	BARP-S	Present in the outer mitochondrial membrane proteome 22B
Tb927.2.2770	0.00103822	0.300555	0.68	0.542	1	BARP-S	hypothetical protein, conserved
Tb927.9.2470	0.00107606	0.252676	0.58	0.441	1	BARP-S	nucleolar protein
Tb927.10.480	0.00110092	0.256159	0.5	0.25	1	BARP-S	hypothetical protein, conserved
Tb927.11.9920	0.00112474	0.281886	0.66	0.603	1	BARP-S	polyubiquitin, putative
Tb927.11.14000	0.00122373	0.319179	0.66	0.41	1	BARP-S	nuclear RNA binding domain 1
Tb927.9.5960	0.00125351	0.280689	0.54	0.429	1	BARP-S	succinate dehydrogenase iron-sulfur subunit, putative
Tb927.1.1470	0.00128537	0.29152	0.58	0.325	1	BARP-S	conserved protein, unknown function
Tb927.6.3740	0.00130368	0.25217	0.42	0.257	1	BARP-S	heat shock 70 kDa protein, mitochondrial precursor, putative
Tb927.7.2140	0.00134331	0.262557	0.56	0.461	1	BARP-S	zinc finger protein family member, putative
Tb927.3.4290	0.00140965	0.253736	0.5	0.331	1	BARP-S	Paraflagellar rod protein 1-1
Tb927.2.560	0.00141284	0.279906	0.72	0.511	1	BARP-S	retrotransposon hot spot protein 4 (RHS4), putative
Tb927.11.740	0.00152727	0.268477	0.58	0.415	1	BARP-S	eukaryotic translation initiation factor 5A
Tb927.1.3180	0.00159914	0.284994	0.7	0.472	1	BARP-S	40S ribosomal protein S11, putative
Tb927.9.10770	0.0016657	0.27522	0.94	0.786	1	BARP-S	polyadenylate-binding protein 2
Tb927.1.2820	0.00199566	0.450507	0.74	0.42	1	BARP-S	pteridine transporter, putative
Tb927.2.4780	0.00208333	0.252194	0.4	0.217	1	BARP-S	hypothetical protein, conserved
Tb927.4.3990	0.00269299	0.316373	0.34	0.226	1	BARP-S	amino acid transporter, putative
Tb927.6.4980	0.00280399	0.281712	0.8	0.654	1	BARP-S	40S ribosomal protein S14
Tb927.11.9720	0.00283205	0.289949	0.78	0.655	1	BARP-S	40S ribosomal protein S27, putative
Tb927.11.6500	0.00288751	0.275928	0.76	0.676	1	BARP-S	40S ribosomal protein S21, putative
Tb927.2.4920	0.00309094	0.328924	0.5	0.302	1	BARP-S	hypothetical protein, conserved
Tb927.6.5120	0.00336104	0.279003	0.86	0.812	1	BARP-S	60S acidic ribosomal protein P2, putative
Tb927.2.450	0.00346707	0.271625	0.8	0.693	1	BARP-S	retrotransposon hot spot protein 4 (RHS4), putative
Tb927.6.640	0.00386594	0.256326	0.8	0.611	1	BARP-S	ApaH-like phosphatase ALPH1
Tb927.11.6440	0.00398895	0.251914	0.7	0.484	1	BARP-S	hypothetical protein, conserved
Tb927.10.5330	0.00509199	0.298213	0.76	0.782	1	BARP-S	40S ribosomal protein S18, putative
Tb927.9.1810	0.00520789	0.28424	0.76	0.657	1	BARP-S	60S ribosomal protein L35, putative
Tb927.10.10980	0.00644005	0.271831	0.98	0.929	1	BARP-S	heat shock protein 90, putative
Tb927.10.2560	0.00686919	0.275362	0.46	0.248	1	BARP-S	mitochondrial malate dehydrogenase
Tb927.2.5290	0.0080434	0.307164	0.54	0.384	1	BARP-S	hypothetical protein, conserved
Tb927.2.4760	0.00818339	0.296783	0.52	0.315	1	BARP-S	hypothetical protein, conserved
Tb927.9.7470	1.00736e-226	1.75535	0.972	0.273	7.48365e-223	Midgut forms	purine nucleoside transporter
Tb927.3.4500	3.61432e-169	1.09976	0.768	0.09	2.68508e-165	Midgut forms	Fumarate hydratase class I, cytosolic
Tb927.7.7090	3.1137e-167	1.22219	0.908	0.205	2.31317e-163	Midgut forms	hypothetical protein, conserved
Tb927.9.9370	2.20236e-120	0.902758	0.768	0.128	1.63613e-116	Midgut forms	PSP1 C-terminal conserved region, putative
Tb927.10.15410	1.22519e-116	0.880014	0.697	0.1	9.10197e-113	Midgut forms	glycosomal malate dehydrogenase
Tb927.1.4100	1.91618e-115	0.921558	0.796	0.147	1.42353e-111	Midgut forms	cytochrome oxidase subunit IV
Tb927.10.12780	6.78288e-114	0.803487	0.718	0.151	5.039e-110	Midgut forms	Zinc finger CCCH domain-containing protein 37
Tb927.5.2160	4.93542e-108	1.10898	0.746	0.204	3.66653e-104	Midgut forms	conserved protein
Tb927.4.4730	5.23729e-104	0.839964	0.627	0.067	3.89078e-100	Midgut forms	amino acid transporter, putative
Tb927.11.2930	1.52061e-87	0.683871	0.599	0.079	1.12966e-83	Midgut forms	membrane-associated protein, putative
Tb927.10.9080	6.43872e-87	1.12709	0.965	0.52	4.78332e-83	Midgut forms	pteridine transporter, putative
Tb927.6.3490	1.39316e-80	1.0816	1	0.85	1.03498e-76	Midgut forms	zinc finger protein 1
Tb927.10.6200	2.16921e-73	0.502878	0.458	0.046	1.61151e-69	Midgut forms	hypothetical protein, conserved
Tb927.6.1520	1.99315e-71	0.910427	0.88	0.491	1.48071e-67	Midgut forms	Aquaglyceroporin 1
Tb927.6.450	5.8744e-71	2.19263	0.979	0.472	4.36409e-67	Midgut forms	procyclin PARP A
Tb927.6.2790	2.21403e-70	0.924086	0.746	0.255	1.6448e-66	Midgut forms	L-threonine 3-dehydrogenase
Tb927.10.8530	9.08389e-70	0.782564	0.592	0.115	6.74842e-66	Midgut forms	glucose transporter 2A
Tb927.10.4880	2.73461e-68	0.576822	0.486	0.087	2.03154e-64	Midgut forms	hypothetical protein, conserved
Tb927.11.2690	5.66697e-64	0.875726	0.845	0.321	4.20999e-60	Midgut forms	Succinyl-CoA:3-ketoacid coenzyme A transferase, mitochondrial
Tb927.3.1410	5.63015e-62	0.469634	0.437	0.042	4.18264e-58	Midgut forms	cytochrome oxidase subunit VII
Tb927.11.12040	2.93386e-59	0.639222	0.577	0.124	2.17956e-55	Midgut forms	Cytochrome c oxidase component, putative
Tb927.8.8300	1.10066e-58	0.772844	0.711	0.146	8.17678e-55	Midgut forms	amino acid transporter, putative
Tb927.10.280	1.21951e-56	0.520588	0.472	0.073	9.05976e-53	Midgut forms	cytochrome oxidase subunit VI
Tb927.9.3170	3.37947e-56	0.439999	0.423	0.059	2.51061e-52	Midgut forms	cytochrome oxidase subunit V
Tb927.9.13200	1.79663e-54	0.415044	0.373	0.036	1.33471e-50	Midgut forms	hypothetical protein
Tb927.7.5940	9.15147e-50	0.757831	0.718	0.172	6.79863e-46	Midgut forms	Protein Associated with Differentiation
Tb927.11.16200	2.8914e-49	0.476554	0.387	0.05	2.14802e-45	Midgut forms	cytoskeleton-associated protein 17
Tb927.11.6280	2.51871e-48	0.455266	0.43	0.075	1.87115e-44	Midgut forms	pyruvate phosphate dikinase
Tb927.10.10250	2.09838e-43	1.76046	0.958	0.339	1.55889e-39	Midgut forms	EP2 procyclin
Tb927.4.1000	2.87387e-42	0.6555	0.873	0.541	2.135e-38	Midgut forms	hypothetical protein, conserved
Tb927.11.7490	6.58536e-42	0.5501	0.394	0.064	4.89227e-38	Midgut forms	Protein of unknown function (DUF423), putative
Tb927.5.320	2.07565e-41	0.443807	0.366	0.071	1.542e-37	Midgut forms	receptor-type adenylate cyclase GRESAG 4, putative
Tb927.1.2260	2.79676e-41	0.623612	0.746	0.34	2.07771e-37	Midgut forms	small myristoylated protein 1-2
Tb927.4.3320	4.92404e-41	0.609824	0.775	0.395	3.65807e-37	Midgut forms	uracil phosphoribosyltransferase, putative
Tb927.10.2560	3.93518e-40	0.756576	0.711	0.222	2.92344e-36	Midgut forms	mitochondrial malate dehydrogenase
Tb927.3.3750	5.54792e-40	0.636592	0.754	0.279	4.12155e-36	Midgut forms	paraflagellar rod component, putative
Tb927.8.5120	1.71802e-39	0.492628	0.493	0.104	1.27631e-35	Midgut forms	cytochrome c
Tb927.11.2410	8.60023e-39	0.268757	0.296	0.028	6.38911e-35	Midgut forms	Flabarin, putative
Tb927.5.1060	1.27424e-37	0.348451	0.366	0.06	9.46635e-34	Midgut forms	mitochondrial processing peptidase, beta subunit, putative
Tb927.10.8320	1.46547e-37	0.376103	0.359	0.059	1.0887e-33	Midgut forms	cytochrome oxidase subunit IX, putative
Tb927.10.12760	5.02667e-37	0.621559	0.563	0.18	3.73431e-33	Midgut forms	zinc finger protein family member, putative
Tb927.8.5110	8.93633e-37	0.58315	0.845	0.518	6.6388e-33	Midgut forms	hypothetical protein, conserved
Tb927.7.1790	1.15501e-35	0.299276	0.366	0.063	8.5806e-32	Midgut forms	Adenine phosphoribosyltransferase, putative
Tb927.8.6060	1.1652e-34	0.454076	0.451	0.161	8.65624e-31	Midgut forms	2-amino-3-ketobutyrate coenzyme A ligase
Tb927.8.5260	2.52248e-34	0.676744	0.824	0.6	1.87395e-30	Midgut forms	60S ribosomal protein L39, putative
Tb927.1.2340	4.21332e-34	0.74423	0.993	0.945	3.13008e-30	Midgut forms	alpha tubulin
Tb927.11.510	2.71943e-33	0.659942	0.908	0.704	2.02027e-29	Midgut forms	RNA-binding protein, UBP2
Tb927.9.11600	2.79631e-33	0.545002	0.648	0.28	2.07738e-29	Midgut forms	glycosomal membrane protein
Tb927.10.2970	2.42128e-32	0.364257	0.444	0.129	1.79877e-28	Midgut forms	hypothetical protein, conserved
Tb927.7.4390	2.31325e-31	0.433074	0.31	0.057	1.71851e-27	Midgut forms	threonine synthase, putative
Tb927.11.6890	2.37288e-31	0.76044	0.986	0.891	1.76281e-27	Midgut forms	DNA repair and recombination helicase protein PIF1
Tb927.1.2320	4.5628e-31	0.777889	0.951	0.818	3.38971e-27	Midgut forms	Cardiolipin-dependent protein 35kDa
Tb927.8.6650	8.63359e-31	0.452062	0.549	0.197	6.41389e-27	Midgut forms	RNA-binding protein, putative
Tb927.4.1790	8.71513e-31	0.648205	0.944	0.884	6.47447e-27	Midgut forms	ribosomal protein L3, putative
Tb927.7.3970	9.15508e-31	0.539683	0.754	0.365	6.80131e-27	Midgut forms	hypothetical protein, conserved
Tb927.1.1470	1.39502e-30	0.593328	0.732	0.304	1.03636e-26	Midgut forms	conserved protein, unknown function
Tb927.9.6210	4.9181e-30	0.559417	0.592	0.172	3.65365e-26	Midgut forms	arginine kinase
Tb927.11.6180	6.06941e-29	0.662873	0.887	0.705	4.50897e-25	Midgut forms	60S ribosomal protein L28, putative
Tb927.1.2820	8.42986e-29	0.946806	0.859	0.398	6.26255e-25	Midgut forms	pteridine transporter, putative
Tb927.7.5930	2.37013e-28	0.317377	0.317	0.061	1.76077e-24	Midgut forms	Protein Associated with Differentiation 1
Tb927.9.12360	2.58106e-28	0.523968	0.655	0.335	1.91747e-24	Midgut forms	RNA-binding protein, putative
Tb927.7.5000	2.77879e-28	0.611129	0.915	0.725	2.06437e-24	Midgut forms	60S ribosomal protein L19, putative
Tb927.4.4620	2.93568e-28	0.373215	0.415	0.125	2.18092e-24	Midgut forms	cytochrome oxidase subunit VIII
Tb927.10.12840	1.23311e-27	0.470776	0.57	0.166	9.16079e-24	Midgut forms	mitochondrial carrier protein
Tb927.10.15350	1.43678e-27	0.597547	0.894	0.61	1.06738e-23	Midgut forms	histone H3 variant V
Tb927.7.5970	3.50204e-27	0.341874	0.324	0.063	2.60167e-23	Midgut forms	protein associated with differentiation 5, putative
Tb927.10.11390	4.34357e-27	0.596675	0.803	0.598	3.22684e-23	Midgut forms	60S ribosomal protein L6, putative
Tb927.9.7830	1.98086e-26	0.344909	0.352	0.102	1.47158e-22	Midgut forms	tRNA import complex component, putative
Tb927.10.8050	2.80503e-26	0.405109	0.472	0.132	2.08385e-22	Midgut forms	TFIIF-stimulated CTD phosphatase, putative
Tb927.8.2470	3.28132e-26	0.272063	0.289	0.059	2.43769e-22	Midgut forms	hypothetical protein, conserved
Tb927.10.8940	1.1545e-25	0.5478	0.965	0.84	8.57675e-22	Midgut forms	flagellum targeting protein kharon1, putative
Tb927.2.2160	3.96781e-25	0.44705	0.662	0.307	2.94769e-21	Midgut forms	paraflagellar rod component, putative
Tb927.9.3920	1.22301e-24	0.599944	0.852	0.751	9.08576e-21	Midgut forms	ribosomal protein S7, putative
Tb927.10.3020	1.25036e-24	0.285155	0.345	0.084	9.28891e-21	Midgut forms	hypothetical protein, conserved
Tb927.10.14270	2.13508e-24	0.502023	0.775	0.434	1.58615e-20	Midgut forms	TFIIF-stimulated CTD phosphatase, putative
Tb927.1.2330	2.91005e-24	0.66688	0.93	0.753	2.16187e-20	Midgut forms	beta tubulin
Tb927.9.15420	3.89687e-24	0.556951	0.803	0.63	2.89499e-20	Midgut forms	60S ribosomal protein L32
Tb927.11.15550	4.47392e-24	0.265745	0.352	0.079	3.32367e-20	Midgut forms	NADH-cytochrome b5 reductase, putative
Tb927.5.3620	1.3359e-23	0.447381	0.641	0.303	9.92439e-20	Midgut forms	kinetoplastid-specific dual specificity phosphatase, putative
Tb927.8.6150	2.65596e-23	0.587381	0.754	0.609	1.97311e-19	Midgut forms	40S ribosomal protein S8, putative
Tb927.1.2230	3.31024e-23	0.583736	0.62	0.214	2.45918e-19	Midgut forms	small myristoylated protein 1-1
Tb927.10.10260	4.04841e-23	1.29953	0.944	0.577	3.00756e-19	Midgut forms	EP1 procyclin
Tb927.10.5370	4.75315e-23	0.572673	0.81	0.663	3.53111e-19	Midgut forms	40S ribosomal protein S10, putative
Tb927.1.710	1.50664e-22	0.255185	0.282	0.054	1.11929e-18	Midgut forms	phosphoglycerate kinase
Tb927.11.9720	2.30693e-22	0.548863	0.859	0.645	1.71382e-18	Midgut forms	40S ribosomal protein S27, putative
Tb927.11.3230	4.82572e-22	0.538249	0.81	0.621	3.58503e-18	Midgut forms	60S ribosomal protein L44
Tb927.8.910	6.28193e-22	0.49365	0.859	0.704	4.66685e-18	Midgut forms	hypothetical protein, conserved
Tb927.10.1100	1.19482e-21	0.533528	0.824	0.72	8.87632e-18	Midgut forms	60S ribosomal protein L9, putative
Tb927.11.15880	1.55119e-21	0.560874	0.887	0.76	1.15238e-17	Midgut forms	60S ribosomal protein L27, putative
Tb927.6.2100	3.3257e-21	0.554098	0.746	0.527	2.47066e-17	Midgut forms	40S ribosomal protein S30, putative
Tb927.6.4980	3.40342e-21	0.518739	0.831	0.646	2.5284e-17	Midgut forms	40S ribosomal protein S14
Tb927.9.15210	3.84631e-21	0.549825	0.768	0.604	2.85742e-17	Midgut forms	ribosomal protein L36, putative
Tb927.11.6300	4.80668e-21	0.567673	0.866	0.711	3.57089e-17	Midgut forms	40S ribosomal protein S5, putative
Tb927.2.2770	6.03671e-21	0.500823	0.81	0.527	4.48467e-17	Midgut forms	hypothetical protein, conserved
Tb927.11.500	8.06737e-21	0.526695	0.979	0.867	5.99325e-17	Midgut forms	RNA-binding protein, UBP1
Tb927.8.6180	9.458e-21	0.558503	0.81	0.579	7.02635e-17	Midgut forms	60S ribosomal protein L26, putative
Tb927.8.6030	9.57741e-21	0.518478	0.683	0.475	7.11506e-17	Midgut forms	60S ribosomal protein L12, putative
Tb927.7.5170	1.19535e-20	0.521315	0.817	0.605	8.88026e-17	Midgut forms	60S ribosomal protein L25
Tb927.10.11630	1.4628e-20	0.328088	0.366	0.124	1.08671e-16	Midgut forms	PSP1 C-terminal conserved region, putative
Tb927.9.5690	1.71516e-20	0.522927	0.789	0.702	1.27419e-16	Midgut forms	60S acidic ribosomal protein, putative
Tb927.9.11490	1.88909e-20	0.520507	0.852	0.766	1.40341e-16	Midgut forms	60S ribosomal protein L29
Tb927.10.190	1.9443e-20	0.520933	0.746	0.56	1.44442e-16	Midgut forms	40S ribosomal protein S6, putative
Tb927.10.3280	7.64713e-20	0.523468	0.718	0.535	5.68105e-16	Midgut forms	60S ribosomal proteins L38, putative
Tb927.6.690	1.2338e-19	0.442552	0.725	0.416	9.16593e-16	Midgut forms	hypothetical protein, conserved
Tb927.10.3930	1.40965e-19	0.523822	0.901	0.794	1.04723e-15	Midgut forms	40S ribosomal protein S3A, putative
Tb927.3.1690	1.47941e-19	0.313436	0.352	0.101	1.09905e-15	Midgut forms	Mitochondrial ATP synthase subunit, putative
Tb927.10.7330	1.48217e-19	0.564637	0.796	0.599	1.1011e-15	Midgut forms	40S ribosomal protein S24E, putative
Tb927.4.3950	1.51816e-19	0.565901	0.627	0.247	1.12784e-15	Midgut forms	cytoskeleton-associated protein CAP5.5, putative
Tb927.8.3530	4.63407e-19	0.485533	0.528	0.332	3.44265e-15	Midgut forms	glycerol-3-phosphate dehydrogenase [NAD+], glycosomal
Tb927.11.680	9.65789e-19	0.488921	0.697	0.518	7.17485e-15	Midgut forms	ribosomal protein L21E (60S), putative
Tb927.6.5040	1.18609e-18	0.466365	0.732	0.532	8.81147e-15	Midgut forms	ribosomal protein L15, putative
Tb927.11.9710	1.76229e-18	0.463789	0.732	0.555	1.3092e-14	Midgut forms	60S ribosomal protein L10a, putative
Tb927.11.9700	2.05566e-18	0.482593	0.704	0.572	1.52715e-14	Midgut forms	transcription factor BTF3, putative
Tb927.10.11540	3.24364e-18	0.489414	0.718	0.567	2.4097e-14	Midgut forms	40S ribosomal protein S3, putative
Tb927.7.2660	1.28331e-17	0.486945	0.831	0.524	9.5337e-14	Midgut forms	zinc finger protein family member, putative
Tb927.11.8200	2.05903e-17	0.50979	0.683	0.555	1.52966e-13	Midgut forms	ribosomal protein S26, putative
Tb927.7.230	3.16613e-17	0.49123	0.831	0.7	2.35212e-13	Midgut forms	40S ribosomal protein S33, putative
Tb927.11.2060	3.6637e-17	0.459188	0.838	0.731	2.72176e-13	Midgut forms	60S acidic ribosomal protein P0, putative
Tb927.9.12200	4.61077e-17	0.492387	0.81	0.672	3.42534e-13	Midgut forms	60S ribosomal subunit protein L31, putative
Tb927.7.1730	6.20168e-17	0.476144	0.852	0.744	4.60723e-13	Midgut forms	60S ribosomal protein L7, putative
Tb927.8.6340	6.63279e-17	0.388311	0.57	0.345	4.9275e-13	Midgut forms	CYC2-like cyclin, putative
Tb927.9.4130	9.4315e-17	0.431003	0.704	0.427	7.00666e-13	Midgut forms	hypothetical protein, conserved
Tb927.3.5050	1.48166e-16	0.468164	0.859	0.792	1.10072e-12	Midgut forms	60S ribosomal protein L4
Tb927.11.11360	1.48205e-16	0.471525	0.775	0.736	1.10102e-12	Midgut forms	receptor for activated C kinase 1
Tb927.6.2030	1.6139e-16	0.389052	0.732	0.473	1.19897e-12	Midgut forms	STE/STE11 serine/threonine-protein kinase, putative
Tb927.11.14750	1.73794e-16	0.357086	0.415	0.109	1.29112e-12	Midgut forms	PSP1 C-terminal conserved region, putative
Tb927.9.11380	3.47341e-16	0.489637	0.824	0.692	2.5804e-12	Midgut forms	60S ribosomal protein L23, putative
Tb927.4.2180	4.38536e-16	0.45529	0.613	0.461	3.25788e-12	Midgut forms	60S ribosomal protein L35a, putative
Tb927.3.720	4.66051e-16	0.412788	0.838	0.62	3.46229e-12	Midgut forms	zinc finger protein 3
Tb927.10.1080	5.07322e-16	0.492695	0.796	0.715	3.7689e-12	Midgut forms	40S ribosomal protein S23, putative
Tb927.4.1880	5.86917e-16	0.313065	0.493	0.215	4.36021e-12	Midgut forms	hypothetical protein, conserved
Tb927.1.3310	6.55464e-16	0.323803	0.43	0.173	4.86944e-12	Midgut forms	hypothetical protein, conserved
Tb927.11.10160	8.3626e-16	0.377974	0.444	0.238	6.21258e-12	Midgut forms	60S ribosomal protein L22, putative
Tb927.4.1910	9.65922e-16	0.450468	0.535	0.232	7.17584e-12	Midgut forms	hypothetical protein, conserved
Tb927.9.6070	1.08284e-15	0.460628	0.662	0.535	8.04438e-12	Midgut forms	40S ribosomal protein S3, putative
Tb927.11.11820	1.47242e-15	0.456992	0.768	0.689	1.09386e-11	Midgut forms	40S ribosomal protein S17, putative
Tb927.10.8430	1.57882e-15	0.438971	0.746	0.549	1.17291e-11	Midgut forms	40S ribosomal protein S12, putative
Tb927.2.5910	1.70018e-15	0.462056	0.634	0.482	1.26306e-11	Midgut forms	40S ribosomal protein S13, putative
Tb927.9.7590	2.17963e-15	0.454832	0.754	0.607	1.61925e-11	Midgut forms	60S ribosomal protein L11, putative
Tb927.8.1330	3.87296e-15	0.48391	0.761	0.725	2.87722e-11	Midgut forms	60S ribosomal protein L7a, putative
Tb927.5.1610	5.38479e-15	0.43013	0.831	0.743	4.00036e-11	Midgut forms	60S ribosomal protein L13a, putative
Tb927.6.4690	6.43527e-15	0.431644	0.732	0.578	4.78076e-11	Midgut forms	60S ribosomal protein L9, putative
Tb927.1.580	6.70652e-15	0.51041	0.627	0.363	4.98227e-11	Midgut forms	phosphate-repressible phosphate permease, putative
Tb927.8.720	8.93279e-15	0.367924	0.493	0.298	6.63617e-11	Midgut forms	Cytosolic iron-sulfur protein assembly 2B, putative
Tb927.11.15160	9.63373e-15	0.323511	0.535	0.264	7.1569e-11	Midgut forms	hypothetical protein, conserved
Tb927.9.15170	1.24275e-14	0.416862	0.725	0.683	9.23238e-11	Midgut forms	60S ribosomal protein L5, putative
Tb927.9.5960	1.32658e-14	0.396217	0.683	0.415	9.85519e-11	Midgut forms	succinate dehydrogenase iron-sulfur subunit, putative
Tb927.9.1810	1.46995e-14	0.463819	0.754	0.653	1.09202e-10	Midgut forms	60S ribosomal protein L35, putative
Tb927.7.2340	1.56217e-14	0.471291	0.817	0.728	1.16054e-10	Midgut forms	40S ribosomal protein S15, putative
Tb927.10.11770	1.70095e-14	0.404689	0.655	0.454	1.26364e-10	Midgut forms	succinate dehydrogenase cytochrome B subunit
Tb927.10.3230	1.81971e-14	0.343268	0.444	0.255	1.35186e-10	Midgut forms	CMGC/MAPK protein kinase, putative
Tb927.8.6630	1.88533e-14	0.299491	0.479	0.231	1.40061e-10	Midgut forms	hypothetical protein
Tb927.11.12850	2.35168e-14	0.271425	0.359	0.126	1.74707e-10	Midgut forms	oligopeptidase b
Tb927.11.16280	3.15525e-14	0.315451	0.486	0.311	2.34404e-10	Midgut forms	60S ribosomal protein L8, putative
Tb927.4.3550	3.41038e-14	0.434969	0.81	0.628	2.53357e-10	Midgut forms	60S ribosomal protein L13a, putative
Tb927.9.8100	3.55323e-14	0.385705	0.746	0.528	2.6397e-10	Midgut forms	nascent polypeptide associated complex subunit, putative
Tb927.10.2840	3.68743e-14	0.410059	0.585	0.475	2.73939e-10	Midgut forms	ribosomal protein S25, putative
Tb927.3.3310	7.45198e-14	0.415691	0.789	0.719	5.53608e-10	Midgut forms	60S ribosomal protein L13, putative
Tb927.3.1370	1.09998e-13	0.40724	0.599	0.5	8.17178e-10	Midgut forms	40S ribosomal protein S25, putative
Tb927.4.1860	1.18445e-13	0.42777	0.648	0.591	8.7993e-10	Midgut forms	ribosomal protein S19, putative
Tb927.11.14130	1.55347e-13	0.379612	0.669	0.521	1.15407e-09	Midgut forms	ribosomal protein L18, putative
Tb927.10.12740	1.60079e-13	0.280842	0.408	0.163	1.18922e-09	Midgut forms	Zinc finger CCCH domain-containing protein 35
Tb927.7.4570	3.3491e-13	0.278359	0.324	0.141	2.48805e-09	Midgut forms	inosine-guanine nucleoside hydrolase
Tb927.10.9330	6.62664e-13	0.2604	0.437	0.221	4.92293e-09	Midgut forms	hypothetical protein, conserved
Tb927.9.14370	1.04425e-12	0.368676	0.676	0.468	7.75771e-09	Midgut forms	60S ribosomal protein L26, putative
Tb927.6.510	1.20211e-12	1.0068	0.838	0.455	8.93048e-09	Midgut forms	GPEET procyclin
Tb927.11.14000	1.29114e-12	0.417091	0.655	0.4	9.59191e-09	Midgut forms	nuclear RNA binding domain 1
Tb927.9.6090	1.32081e-12	0.386037	0.535	0.441	9.81231e-09	Midgut forms	PTP1-interacting protein, 39 kDa
Tb927.7.3550	1.37433e-12	0.363289	0.81	0.578	1.02099e-08	Midgut forms	cytoskeleton associated protein, putative
Tb927.9.9210	2.55208e-12	0.356339	0.599	0.498	1.89594e-08	Midgut forms	60S ribosomal protein L37, putative
Tb927.5.1110	5.03334e-12	0.372118	0.704	0.623	3.73927e-08	Midgut forms	60S ribosomal protein L8, putative
Tb927.10.15120	5.5058e-12	0.385276	0.711	0.607	4.09026e-08	Midgut forms	40S ribosomal protein S13, putative
Tb927.8.1110	8.05107e-12	0.322846	0.606	0.455	5.98114e-08	Midgut forms	40S ribosomal protein S9, putative
Tb927.7.4900	1.07416e-11	0.343117	0.704	0.573	7.97996e-08	Midgut forms	5'-3' exoribonuclease A
Tb927.11.16820	1.51211e-11	0.335113	0.62	0.348	1.12335e-07	Midgut forms	hypothetical protein, conserved
Tb927.10.14600	1.83834e-11	0.370936	0.789	0.704	1.36571e-07	Midgut forms	40S ribosomal protein S2, putative
Tb927.10.5460	1.89881e-11	0.351108	0.606	0.476	1.41063e-07	Midgut forms	60S ribosomal protein L24, putative
Tb927.9.15460	1.98334e-11	0.310148	0.563	0.306	1.47342e-07	Midgut forms	calcium motive p-type ATPase, putative
Tb927.10.4110	2.0662e-11	0.377667	0.711	0.591	1.53498e-07	Midgut forms	60S ribosomal protein L30
Tb927.10.14490	2.15894e-11	0.273037	0.5	0.303	1.60387e-07	Midgut forms	hypothetical protein, conserved
Tb927.10.560	3.26743e-11	0.358893	0.641	0.55	2.42737e-07	Midgut forms	40S ribosomal proteins S11, putative
Tb927.2.4700	4.0315e-11	0.365336	0.585	0.251	2.995e-07	Midgut forms	succinate dehydrogenase subunit
Tb927.10.12850	4.28831e-11	0.392782	0.796	0.541	3.18579e-07	Midgut forms	ttaggg binding factor
Tb927.11.6140	4.48947e-11	0.369953	0.725	0.599	3.33523e-07	Midgut forms	40S ribosomal protein S15A, putative
Tb927.11.9730	5.71297e-11	0.359838	0.676	0.544	4.24417e-07	Midgut forms	60S ribosomal protein L34, putative
Tb927.6.600	5.95112e-11	0.266044	0.479	0.281	4.42109e-07	Midgut forms	ccr4-not transcription complex subunit
Tb927.3.3940	1.186e-10	0.315983	0.915	0.762	8.81081e-07	Midgut forms	RNA-binding protein, putative
Tb927.1.600	1.28281e-10	0.303554	0.401	0.175	9.52997e-07	Midgut forms	phosphate-repressible phosphate permease, putative
Tb927.10.9880	1.32973e-10	0.326508	0.613	0.481	9.87855e-07	Midgut forms	60S ribosomal protein L18, putative
Tb927.10.5030	1.43333e-10	0.353875	0.648	0.554	1.06482e-06	Midgut forms	ubiquitin/ribosomal protein S27a, putative
Tb927.9.8070	1.44125e-10	0.365359	0.704	0.578	1.07071e-06	Midgut forms	QM-like protein
Tb927.4.1100	2.35253e-10	0.337335	0.648	0.475	1.7477e-06	Midgut forms	ribosomal protein L21E (60S), putative
Tb927.6.820	2.37354e-10	0.293703	0.648	0.493	1.7633e-06	Midgut forms	Pumilio homology domain family member 4
Tb927.7.2140	2.74803e-10	0.309011	0.648	0.451	2.04152e-06	Midgut forms	zinc finger protein family member, putative
Tb927.5.2620	4.30781e-10	0.279718	0.521	0.357	3.20027e-06	Midgut forms	hypothetical protein, conserved
Tb927.10.12680	4.52196e-10	0.324189	0.542	0.464	3.35937e-06	Midgut forms	60S ribosomal protein L34, putative
Tb927.7.1040	4.81844e-10	0.362814	0.754	0.69	3.57962e-06	Midgut forms	40S ribosomal protein S16, putative
Tb927.10.13500	5.69124e-10	0.341286	0.669	0.665	4.22802e-06	Midgut forms	60S ribosomal protein L10a
Tb927.11.3590	5.88816e-10	0.360205	0.796	0.737	4.37432e-06	Midgut forms	40S ribosomal protein S4, putative
Tb927.11.4300	9.2555e-10	0.316854	0.634	0.54	6.87591e-06	Midgut forms	60S ribosomal protein L18, putative
Tb927.4.4230	1.22118e-09	0.255196	0.465	0.231	9.07215e-06	Midgut forms	RNA-binding protein, putative
Tb927.4.2750	1.51571e-09	0.277917	0.514	0.296	1.12602e-05	Midgut forms	hypothetical protein, conserved
Tb927.9.4960	4.61495e-09	0.277718	0.458	0.298	3.42844e-05	Midgut forms	hypothetical protein, conserved
Tb927.10.8440	4.68761e-09	0.300198	0.521	0.394	3.48242e-05	Midgut forms	glucose transporter 1B
Tb927.10.9800	4.87358e-09	0.309655	0.599	0.507	3.62058e-05	Midgut forms	60S ribosomal protein L22
Tb927.6.4140	5.17157e-09	0.308599	0.761	0.526	3.84196e-05	Midgut forms	paraflagellar rod component, putative
Tb927.10.4050	9.27833e-09	0.269398	0.662	0.457	6.89287e-05	Midgut forms	serine palmitoyltransferase, putative
Tb927.11.6440	1.16999e-08	0.299088	0.641	0.478	8.69186e-05	Midgut forms	hypothetical protein, conserved
Tb927.9.1520	1.74373e-08	0.250019	0.338	0.148	0.000129542	Midgut forms	hypothetical protein, conserved
Tb927.10.14580	2.18275e-08	0.269747	0.5	0.369	0.000162157	Midgut forms	60S ribosomal protein L17, putative
Tb927.10.5330	5.43123e-08	0.348189	0.803	0.781	0.000403486	Midgut forms	40S ribosomal protein S18, putative
Tb927.9.8420	6.42127e-08	0.307492	0.711	0.605	0.000477036	Midgut forms	QM-like protein
Tb927.11.3000	6.51941e-08	0.286292	0.521	0.483	0.000484327	Midgut forms	60S ribosomal protein L37, putative
Tb927.10.220	6.60183e-08	0.280962	0.563	0.455	0.00049045	Midgut forms	60S ribosomal protein L37a, putative
Tb927.11.11230	6.77236e-08	0.292811	0.585	0.492	0.000503119	Midgut forms	60S ribosomal protein L14, putative
Tb927.9.15360	9.36987e-08	0.266698	0.451	0.373	0.000696088	Midgut forms	40S ribosomal protein S6, putative
Tb927.11.4820	1.27013e-07	0.277777	0.479	0.387	0.000943576	Midgut forms	60S ribosomal protein L17, putative
Tb927.10.5610	3.2401e-07	0.267015	0.648	0.574	0.00240707	Midgut forms	40S ribosomal protein S9, putative
Tb927.10.6370	3.29743e-07	0.298281	0.62	0.526	0.00244966	Midgut forms	60S ribosomal proteins L37, putative
Tb927.4.1300	3.44034e-07	0.250485	0.669	0.494	0.00255583	Midgut forms	amidinotransferase, putative
Tb927.11.6500	3.85351e-07	0.283646	0.754	0.673	0.00286277	Midgut forms	40S ribosomal protein S21, putative
Tb927.1.2430	1.15328e-06	0.332405	0.718	0.636	0.00856772	Midgut forms	histone H3, putative
Tb927.6.5120	6.86457e-06	0.25926	0.824	0.812	0.0509969	Midgut forms	60S acidic ribosomal protein P2, putative
Tb927.2.2670	2.96826e-05	0.251437	0.507	0.317	0.220512	Midgut forms	histone H4 variant
Tb927.10.10460	0.000421818	0.253443	0.401	0.452	1	Midgut forms	histone H2B, putative
Tb927.5.4170	0.00120275	0.276274	0.451	0.504	1	Midgut forms	histone H4, putative
Tb927.9.15640	7.54613e-103	1.47576	0.957	0.322	5.60602e-99	Attached Epimastigote	BARP protein
Tb927.6.220	4.99736e-76	0.599599	0.652	0.165	3.71254e-72	Attached Epimastigote	purine nucleoside transporter
Tb927.2.5610	8.04504e-76	0.695308	0.667	0.134	5.97666e-72	Attached Epimastigote	Present in the outer mitochondrial membrane proteome 22B
Tb927.2.5530	8.04319e-70	0.69816	0.723	0.17	5.97528e-66	Attached Epimastigote	Present in the outer mitochondrial membrane proteome 22-1
Tb927.2.5290	5.48644e-69	0.781439	0.837	0.324	4.07588e-65	Attached Epimastigote	hypothetical protein, conserved
Tb927.2.4760	5.91301e-66	0.73329	0.766	0.257	4.39277e-62	Attached Epimastigote	hypothetical protein, conserved
Tb927.1.2160	1.60664e-60	0.648943	0.745	0.244	1.19358e-56	Attached Epimastigote	Small kinetoplastid calpain-related protein 1-5
Tb927.2.4920	5.13351e-60	0.693802	0.745	0.244	3.81369e-56	Attached Epimastigote	hypothetical protein, conserved
Tb927.8.7740	2.31287e-55	0.656996	0.787	0.392	1.71823e-51	Attached Epimastigote	amino acid transporter, putative
Tb927.10.7090	3.66395e-54	0.597965	0.989	0.889	2.72195e-50	Attached Epimastigote	Alternative oxidase, mitochondrial
Tb927.8.6580	1.3586e-50	0.669076	0.798	0.383	1.00931e-46	Attached Epimastigote	Succinate dehydrogenase [ubiquinone] flavoprotein subunit, mitochondrial
Tb927.8.7610	9.1278e-50	0.879123	0.876	0.353	6.78104e-46	Attached Epimastigote	amino acid transporter 1, putative
Tb927.1.2110	4.0592e-48	0.521929	0.574	0.182	3.01558e-44	Attached Epimastigote	Calpain-like protein 1.2
Tb927.10.3210	9.89509e-47	0.595133	0.617	0.201	7.35106e-43	Attached Epimastigote	delta-1-pyrroline-5-carboxylate dehydrogenase, putative
Tb927.2.4780	2.78964e-46	0.46156	0.564	0.173	2.07242e-42	Attached Epimastigote	hypothetical protein, conserved
Tb927.9.5900	8.38934e-45	0.463347	0.56	0.172	6.23244e-41	Attached Epimastigote	glutamate dehydrogenase
Tb927.8.970	3.70042e-44	0.397693	0.525	0.172	2.74904e-40	Attached Epimastigote	hypothetical protein
Tb927.3.2930	8.30738e-41	0.722448	0.883	0.465	6.17155e-37	Attached Epimastigote	RNA-binding protein RBP6, putative
Tb927.1.2150	3.03044e-40	0.650767	0.837	0.324	2.25132e-36	Attached Epimastigote	Small kinetoplastid calpain-related protein 1-4
Tb927.10.13700	5.23063e-39	0.534876	0.599	0.179	3.88583e-35	Attached Epimastigote	phosphatidic acid phosphatase alpha, putative
Tb927.11.5720	1.58894e-38	0.432705	0.472	0.142	1.18042e-34	Attached Epimastigote	hypothetical protein, conserved
Tb927.8.3620	2.31562e-37	0.384068	0.383	0.083	1.72027e-33	Attached Epimastigote	folate transporter, putative
Tb927.7.6000	3.49934e-37	0.771843	0.862	0.288	2.59966e-33	Attached Epimastigote	protein associated with differentiation 8, putative
Tb927.7.5950	1.33958e-36	0.829396	0.911	0.368	9.95172e-33	Attached Epimastigote	protein associated with differentiation 3, putative
Tb927.7.360	3.26683e-36	0.540428	0.496	0.107	2.42693e-32	Attached Epimastigote	hypothetical protein, conserved
Tb927.7.5960	5.42633e-35	0.836646	0.883	0.309	4.03122e-31	Attached Epimastigote	protein associated with differentiation 4, putative
Tb927.11.4750	5.2358e-34	0.516066	0.66	0.256	3.88968e-30	Attached Epimastigote	hypothetical protein
Tb927.10.14000	9.00832e-34	0.706832	0.759	0.364	6.69228e-30	Attached Epimastigote	aconitase
Tb927.7.380	9.19466e-33	0.564142	0.532	0.12	6.83072e-29	Attached Epimastigote	hypothetical protein, conserved
Tb927.7.5980	6.11475e-32	0.730017	0.826	0.23	4.54265e-28	Attached Epimastigote	protein associated with differentiation 6, putative
Tb927.10.6510	3.80667e-31	0.351165	0.376	0.099	2.82798e-27	Attached Epimastigote	chaperonin HSP60, mitochondrial precursor
Tb927.1.4490	1.24587e-30	0.421077	0.72	0.399	9.2556e-27	Attached Epimastigote	acetyltransferase, putative
Tb927.6.2490	1.30622e-29	0.378047	0.553	0.208	9.70391e-26	Attached Epimastigote	succinate dehydrogenase subunit 7
Tb927.10.13410	2.84096e-29	0.365496	0.472	0.197	2.11055e-25	Attached Epimastigote	hypothetical protein
Tb927.3.2230	5.34562e-29	0.300602	0.372	0.101	3.97126e-25	Attached Epimastigote	succinyl-CoA synthetase alpha subunit, putative
Tb927.2.1080	5.84548e-29	0.469225	0.887	0.601	4.34261e-25	Attached Epimastigote	retrotransposon hot spot protein 5 (RHS5), putative
Tb927.11.15960	1.23111e-28	0.369615	0.418	0.17	9.14593e-25	Attached Epimastigote	amino acid transporter, putative
Tb927.7.400	5.39001e-28	0.530448	0.514	0.102	4.00424e-24	Attached Epimastigote	hypothetical protein, conserved
Tb927.2.4700	2.75418e-27	0.415928	0.571	0.229	2.04608e-23	Attached Epimastigote	succinate dehydrogenase subunit
Tb927.11.900	3.07338e-27	0.293373	0.348	0.108	2.28321e-23	Attached Epimastigote	isocitrate dehydrogenase, putative
Tb927.11.5960	2.0856e-26	0.542534	0.862	0.525	1.5494e-22	Attached Epimastigote	hypothetical protein, conserved
Tb927.7.210	2.30535e-26	0.388196	0.408	0.122	1.71265e-22	Attached Epimastigote	Proline dehydrogenase, mitochondrial
Tb927.11.16130	5.53249e-25	0.302872	0.443	0.17	4.11009e-21	Attached Epimastigote	nucleoside diphosphate kinase
Tb927.2.340	1.60208e-24	0.439927	0.848	0.63	1.19018e-20	Attached Epimastigote	retrotransposon hot spot protein 4 (RHS4), putative
Tb927.2.3460	6.27913e-24	0.316435	0.362	0.107	4.66476e-20	Attached Epimastigote	cysteine peptidase, Clan CA, family C51, putative
Tb927.3.3330	1.37336e-23	0.26987	0.362	0.12	1.02027e-19	Attached Epimastigote	heat shock protein 20, putative
Tb927.3.3930	8.50127e-23	0.283794	0.44	0.165	6.31559e-19	Attached Epimastigote	RNA-binding protein
Tb927.3.3730	7.13726e-22	0.296381	0.383	0.134	5.30227e-18	Attached Epimastigote	ABC transporter, putative
Tb927.5.510	6.5326e-21	0.313605	0.433	0.194	4.85306e-17	Attached Epimastigote	putative succinate dehydrogenase subunit
Tb927.10.10770	6.70539e-21	0.577444	0.812	0.39	4.98144e-17	Attached Epimastigote	Generative cell specific 1 protein, putative
Tb927.1.110	2.31815e-20	0.384302	0.855	0.641	1.72216e-16	Attached Epimastigote	hypothetical protein, conserved
Tb927.2.560	2.74383e-20	0.349992	0.734	0.485	2.03839e-16	Attached Epimastigote	retrotransposon hot spot protein 4 (RHS4), putative
Tb927.10.12500	3.50355e-20	0.301141	0.454	0.204	2.60279e-16	Attached Epimastigote	P-type H+-ATPase, putative
Tb927.1.2340	6.44268e-20	0.422056	0.989	0.942	4.78627e-16	Attached Epimastigote	alpha tubulin
Tb927.3.2960	1.24277e-19	0.373544	0.525	0.31	9.23253e-16	Attached Epimastigote	inosine-adenosine-guanosine-nucleosidehydrolase
Tb927.11.4740	2.08418e-19	0.28619	0.401	0.138	1.54834e-15	Attached Epimastigote	paraflagellar rod component, putative
Tb927.6.140	2.43668e-19	0.335378	0.624	0.313	1.81021e-15	Attached Epimastigote	retrotransposon hot spot protein 5 (RHS5), putative
Tb927.1.2320	2.57724e-19	0.453474	0.95	0.809	1.91463e-15	Attached Epimastigote	Cardiolipin-dependent protein 35kDa
Tb927.2.450	3.8727e-19	0.36107	0.851	0.674	2.87703e-15	Attached Epimastigote	retrotransposon hot spot protein 4 (RHS4), putative
Tb927.6.4840	4.42057e-19	0.403289	0.699	0.444	3.28404e-15	Attached Epimastigote	S-adenosylmethionine synthetase
Tb927.11.11680	4.88075e-19	0.460025	0.72	0.367	3.62591e-15	Attached Epimastigote	2-oxoglutarate dehydrogenase E2 component, putative
Tb927.10.7410	7.17414e-19	0.329335	0.479	0.206	5.32967e-15	Attached Epimastigote	succinyl-CoA ligase [GDP-forming] beta-chain, putative
Tb927.10.14820	1.07025e-18	0.300784	0.401	0.177	7.9509e-15	Attached Epimastigote	Mitochondrial ADP/ATP carrier protein 5c
Tb927.3.1790	1.24642e-18	0.299457	0.461	0.229	9.25968e-15	Attached Epimastigote	pyruvate dehydrogenase E1 beta subunit, putative
Tb927.11.6680	1.58498e-18	0.259664	0.369	0.118	1.17748e-14	Attached Epimastigote	amino acid permease/transporter, putative
Tb927.3.1840	1.883e-17	0.262165	0.273	0.11	1.39888e-13	Attached Epimastigote	3-oxo-5-alpha-steroid 4-dehydrogenase, putative
Tb927.10.1500	4.96559e-17	0.268996	0.34	0.106	3.68894e-13	Attached Epimastigote	methionyl-tRNA synthetase, putative
Tb927.7.2180	7.46713e-17	0.315267	0.45	0.21	5.54733e-13	Attached Epimastigote	T. brucei spp.-specific protein, putative
Tb927.10.2090	2.90535e-16	0.365272	0.777	0.646	2.15839e-12	Attached Epimastigote	elongation factor 1-alpha
Tb927.1.2330	3.11071e-14	0.373121	0.876	0.749	2.31095e-10	Attached Epimastigote	beta tubulin
Tb927.11.1450	4.88988e-14	0.266144	0.429	0.232	3.6327e-10	Attached Epimastigote	2-oxoglutarate dehydrogenase E1 component, putative
Tb927.1.3950	1.79196e-13	0.316825	0.613	0.299	1.33124e-09	Attached Epimastigote	alanine aminotransferase
Tb927.9.5960	1.95511e-13	0.279435	0.567	0.412	1.45245e-09	Attached Epimastigote	succinate dehydrogenase iron-sulfur subunit, putative
Tb927.11.880	1.84261e-12	0.280041	0.649	0.488	1.36888e-08	Attached Epimastigote	cyclophilin a
Tb927.7.1320	5.71651e-12	0.251342	0.358	0.18	4.2468e-08	Attached Epimastigote	10 kDa heat shock protein, putative
Tb927.4.3950	5.8444e-12	0.306907	0.514	0.236	4.3418e-08	Attached Epimastigote	cytoskeleton-associated protein CAP5.5, putative
Tb927.3.3430	2.96733e-11	0.333246	0.996	0.982	2.20443e-07	Attached Epimastigote	hypothetical protein, conserved
Tb927.8.1870	5.05035e-11	0.256862	0.809	0.634	3.7519e-07	Attached Epimastigote	Golgi/lysosome glycoprotein 1
Tb927.2.2770	1.30011e-10	0.260138	0.681	0.526	9.65849e-07	Attached Epimastigote	hypothetical protein, conserved
Tb927.3.5080	3.24473e-10	0.285886	0.344	0.215	2.41051e-06	Attached Epimastigote	PSP1 C-terminal conserved region, putative
Tb927.2.470	1.63845e-09	0.261934	0.869	0.765	1.21721e-05	Attached Epimastigote	retrotransposon hot spot protein 4 (RHS4), putative
Tb927.7.1980	1.69772e-114	0.832577	0.546	0.033	1.26124e-110	Gametes	retrotransposon hot spot protein 7 (RHS7), putative
Tb927.7.2000	1.29158e-113	0.829386	0.546	0.034	9.59516e-110	Gametes	retrotransposon hot spot protein 7 (RHS7), putative
Tb927.7.1960	4.02134e-111	0.821462	0.573	0.069	2.98745e-107	Gametes	retrotransposon hot spot protein 7 (RHS7), putative
Tb927.7.2030	2.71054e-104	0.794615	0.562	0.069	2.01366e-100	Gametes	retrotransposon hot spot protein 7 (RHS7), putative
Tb927.7.1970	6.24912e-104	0.785334	0.492	0.025	4.64247e-100	Gametes	retrotransposon hot spot protein 7 (RHS7), putative
Tb927.7.2020	2.38752e-100	0.748372	0.524	0.038	1.77369e-96	Gametes	retrotransposon hot spot protein 7 (RHS7), putative
Tb927.9.14570	8.1004e-98	0.706502	0.562	0.051	6.01779e-94	Gametes	leucine-rich repeat protein (LRRP), putative
Tb927.7.2010	5.91591e-71	0.50045	0.4	0.021	4.39493e-67	Gametes	retrotransposon hot spot protein 7 (RHS7), putative
Tb927.6.510	2.934e-70	1.90712	0.914	0.441	2.17967e-66	Gametes	GPEET procyclin
Tb927.10.10260	1.07852e-67	1.82791	0.957	0.568	8.01232e-64	Gametes	EP1 procyclin
Tb927.1.370	1.76798e-62	0.579192	0.551	0.18	1.31343e-58	Gametes	leucine-rich repeat protein (LRRP), putative
Tb927.2.950	1.62968e-51	0.492789	0.47	0.111	1.21069e-47	Gametes	paraflagellar rod component, putative
Tb927.10.10980	1.51186e-50	0.740304	0.957	0.927	1.12316e-46	Gametes	heat shock protein 90, putative
Tb927.2.690	4.66334e-45	0.570407	0.492	0.202	3.4644e-41	Gametes	leucine-rich repeat protein (LRRP), putative
Tb927.2.170	2.63569e-44	0.430566	0.438	0.134	1.95806e-40	Gametes	leucine-rich repeat protein 1 (LRRP1), putative
Tb927.1.290	1.00396e-43	0.450324	0.449	0.138	7.45839e-40	Gametes	leucine-rich repeat protein (LRRP), putative
Tb927.7.7110	1.7854e-43	0.526773	0.395	0.096	1.32637e-39	Gametes	leucine-rich repeat protein (LRRP), putative
Tb927.9.10230	5.73315e-42	0.586003	0.53	0.191	4.25916e-38	Gametes	Co-chaperone protein P23
Tb927.1.480	7.63905e-41	0.481382	0.432	0.145	5.67505e-37	Gametes	leucine-rich repeat protein (LRRP), putative
Tb927.11.11680	2.00798e-40	0.802551	0.703	0.384	1.49173e-36	Gametes	2-oxoglutarate dehydrogenase E2 component, putative
Tb927.9.14440	1.74549e-39	0.338766	0.286	0.042	1.29673e-35	Gametes	hypothetical protein
Tb927.2.1080	2.12857e-37	0.631294	0.865	0.616	1.58131e-33	Gametes	retrotransposon hot spot protein 5 (RHS5), putative
Tb927.11.9120	2.42471e-35	0.278041	0.243	0.031	1.80132e-31	Gametes	SNF2 family N-terminal domain/Ring finger domain containing protein, putative
Tb927.5.1180	6.96705e-35	0.361665	0.314	0.064	5.17582e-31	Gametes	hypothetical protein, conserved
Tb927.1.3950	3.26308e-34	0.615643	0.589	0.316	2.42414e-30	Gametes	alanine aminotransferase
Tb927.11.5960	5.55675e-34	0.739816	0.832	0.543	4.12811e-30	Gametes	hypothetical protein, conserved
Tb927.7.7180	7.76802e-34	0.424829	0.395	0.128	5.77087e-30	Gametes	leucine-rich repeat protein 1 (LRRP1), putative
Tb927.10.11970	8.86386e-34	0.338403	0.308	0.049	6.58496e-30	Gametes	glutamine aminotransferase (GlnAT)
Tb927.4.3460	4.74806e-33	0.332252	0.341	0.066	3.52733e-29	Gametes	ubiquitin-conjugating enzyme E2, putative
Tb927.11.17860	4.31735e-32	0.376009	0.389	0.104	3.20736e-28	Gametes	hypothetical protein, conserved
Tb927.11.6990	8.03431e-32	0.33652	0.286	0.044	5.96869e-28	Gametes	Calcium/calmodulin-dependent protein kinase kinase, putative
Tb927.5.2400	3.21852e-31	0.45826	0.519	0.235	2.39104e-27	Gametes	Peptidase C19, ubiquitin carboxyl-terminal hydrolase, putative
Tb927.11.6680	9.28163e-30	0.40156	0.4	0.127	6.89532e-26	Gametes	amino acid permease/transporter, putative
Tb927.3.5080	1.40399e-29	0.621045	0.519	0.205	1.04302e-25	Gametes	PSP1 C-terminal conserved region, putative
Tb927.10.7410	1.81701e-29	0.501079	0.568	0.211	1.34986e-25	Gametes	succinyl-CoA ligase [GDP-forming] beta-chain, putative
Tb927.4.3990	4.33299e-29	0.590666	0.6	0.195	3.21898e-25	Gametes	amino acid transporter, putative
Tb927.9.1960	4.70782e-29	0.298966	0.308	0.05	3.49744e-25	Gametes	nitrilase, putative
Tb927.4.4020	2.81283e-28	0.571522	0.557	0.24	2.08965e-24	Gametes	amino acid transporter, putative
Tb927.8.3390	4.50873e-28	0.252093	0.222	0.032	3.34953e-24	Gametes	hypothetical protein, conserved
Tb927.3.2930	9.02474e-28	0.735812	0.832	0.489	6.70448e-24	Gametes	RNA-binding protein RBP6, putative
Tb927.7.1810	1.2592e-27	0.326487	0.341	0.092	9.3546e-24	Gametes	hypothetical protein, conserved
Tb927.2.2670	1.47446e-27	0.561307	0.622	0.303	1.09538e-23	Gametes	histone H4 variant
Tb927.10.10770	7.67223e-27	0.800369	0.886	0.403	5.6997e-23	Gametes	Generative cell specific 1 protein, putative
Tb927.1.3200	1.47543e-26	0.302424	0.319	0.086	1.0961e-22	Gametes	Suppressor of G2 allele of SKP1, putative
Tb927.7.6000	1.70118e-26	0.817589	0.8	0.32	1.26381e-22	Gametes	protein associated with differentiation 8, putative
Tb927.8.6750	2.33741e-26	0.395636	0.459	0.167	1.73646e-22	Gametes	translationally controlled tumor protein (TCTP), putative
Tb927.11.2460	2.48373e-26	0.3104	0.276	0.054	1.84516e-22	Gametes	hypothetical protein, conserved
Tb927.7.5960	2.72992e-26	0.905458	0.849	0.339	2.02806e-22	Gametes	protein associated with differentiation 4, putative
Tb927.1.580	3.20862e-26	0.596634	0.703	0.351	2.38368e-22	Gametes	phosphate-repressible phosphate permease, putative
Tb927.7.5950	4.04255e-26	0.870813	0.816	0.402	3.00321e-22	Gametes	protein associated with differentiation 3, putative
Tb927.10.10000	5.81516e-26	0.402861	0.411	0.125	4.32008e-22	Gametes	hypothetical protein, conserved
Tb927.7.5780	7.094e-26	0.288351	0.341	0.096	5.27013e-22	Gametes	thioredoxin, putative
Tb927.10.12500	7.49298e-26	0.412888	0.551	0.207	5.56654e-22	Gametes	P-type H+-ATPase, putative
Tb927.4.1390	1.3555e-25	0.287528	0.276	0.06	1.007e-21	Gametes	hypothetical protein, conserved
Tb927.10.5190	2.12182e-25	0.327181	0.357	0.125	1.5763e-21	Gametes	Kinesin associated protein, putative
Tb927.7.5980	2.9775e-25	0.815533	0.768	0.263	2.21198e-21	Gametes	protein associated with differentiation 6, putative
Tb927.3.2960	5.94901e-25	0.512395	0.643	0.309	4.41952e-21	Gametes	inosine-adenosine-guanosine-nucleosidehydrolase
Tb927.10.14000	1.4408e-24	0.747139	0.805	0.378	1.07037e-20	Gametes	aconitase
Tb927.7.2180	1.61743e-24	0.467261	0.557	0.212	1.20159e-20	Gametes	T. brucei spp.-specific protein, putative
Tb927.1.4540	2.08325e-24	0.476833	0.438	0.21	1.54765e-20	Gametes	cyclin-like F-box protein 1A
Tb927.9.14140	3.52242e-24	0.307328	0.368	0.124	2.61681e-20	Gametes	hypothetical protein, conserved
Tb927.9.4310	5.34579e-24	0.32957	0.4	0.135	3.97139e-20	Gametes	tricarboxylate carrier, putative
Tb927.7.1320	5.90348e-24	0.447595	0.427	0.182	4.3857e-20	Gametes	10 kDa heat shock protein, putative
Tb927.2.340	1.92063e-23	0.516088	0.811	0.644	1.42684e-19	Gametes	retrotransposon hot spot protein 4 (RHS4), putative
Tb927.6.3490	2.86614e-23	0.5579	0.946	0.852	2.12925e-19	Gametes	zinc finger protein 1
Tb927.8.7610	6.53882e-23	0.762098	0.843	0.38	4.85769e-19	Gametes	amino acid transporter 1, putative
Tb927.1.110	1.26535e-22	0.4848	0.773	0.659	9.40032e-19	Gametes	hypothetical protein, conserved
Tb927.10.4560	5.08851e-22	0.34491	0.357	0.101	3.78026e-18	Gametes	elongation factor 2
Tb927.1.70	6.89086e-22	0.372005	0.492	0.295	5.11922e-18	Gametes	retrotransposon hot spot protein 4 (RHS4), putative
Tb927.10.10250	1.19669e-21	1.15008	0.735	0.346	8.89024e-18	Gametes	EP2 procyclin
Tb927.11.3580	2.17282e-21	0.262661	0.292	0.057	1.61418e-17	Gametes	Thiamin pyrophosphokinase, vitamin B1 binding domain containing protein, putative
Tb927.7.4170	2.38488e-21	0.39979	0.497	0.228	1.77172e-17	Gametes	Fatty acid elongase
Tb927.7.210	2.43812e-21	0.441248	0.459	0.131	1.81128e-17	Gametes	Proline dehydrogenase, mitochondrial
Tb927.3.860	4.21593e-21	0.285983	0.314	0.107	3.13201e-17	Gametes	Acyl carrier protein, mitochondrial
Tb927.8.1770	5.26618e-21	0.384492	0.551	0.28	3.91225e-17	Gametes	hypothetical protein, conserved
Tb927.6.140	8.27655e-21	0.420404	0.557	0.334	6.14865e-17	Gametes	retrotransposon hot spot protein 5 (RHS5), putative
Tb927.7.1090	1.14782e-20	0.261389	0.314	0.1	8.52715e-17	Gametes	DNA repair protein RAD5, putative
Tb927.11.740	1.29189e-20	0.407078	0.649	0.399	9.59742e-17	Gametes	eukaryotic translation initiation factor 5A
Tb927.10.15350	1.48272e-20	0.461398	0.8	0.613	1.10151e-16	Gametes	histone H3 variant V
Tb927.6.1070	1.84375e-20	0.477703	0.822	0.766	1.36973e-16	Gametes	hypothetical protein, conserved
Tb927.11.2650	2.10075e-20	0.252742	0.368	0.112	1.56065e-16	Gametes	heat shock protein 84, putative
Tb927.8.4430	2.10455e-20	0.341984	0.438	0.186	1.56347e-16	Gametes	uridine phosphorylase
Tb927.2.470	2.52619e-20	0.470011	0.881	0.769	1.8767e-16	Gametes	retrotransposon hot spot protein 4 (RHS4), putative
Tb927.6.1000	3.06403e-20	0.475242	0.881	0.835	2.27627e-16	Gametes	cysteine peptidase, Clan CA, family C1, Cathepsin L-like
Tb927.10.5010	2.27413e-19	0.295324	0.319	0.127	1.68945e-15	Gametes	Elongation factor G1, mitochondrial, putative
Tb927.6.960	2.42544e-19	0.473403	0.832	0.828	1.80186e-15	Gametes	cysteine peptidase, Clan CA, family C1, Cathepsin L-like
Tb927.10.5770	2.9949e-19	0.258683	0.335	0.12	2.22491e-15	Gametes	Valosin-containing protein
Tb927.11.16820	4.64679e-19	0.385223	0.551	0.348	3.4521e-15	Gametes	hypothetical protein, conserved
Tb927.10.8430	5.22907e-19	0.431872	0.714	0.548	3.88468e-15	Gametes	40S ribosomal protein S12, putative
Tb927.9.12200	2.95782e-18	0.452395	0.784	0.671	2.19736e-14	Gametes	60S ribosomal subunit protein L31, putative
Tb927.3.3960	4.0254e-18	0.324421	0.416	0.192	2.99047e-14	Gametes	Double RNA binding domain protein 6A
Tb927.1.1240	4.7565e-18	0.386782	0.584	0.362	3.5336e-14	Gametes	cytidine triphosphate synthase, putative
Tb927.2.450	8.88412e-18	0.416001	0.784	0.688	6.60001e-14	Gametes	retrotransposon hot spot protein 4 (RHS4), putative
Tb927.2.280	2.44119e-17	0.390595	0.643	0.462	1.81356e-13	Gametes	retrotransposon hot spot protein 2 (RHS2), putative
Tb927.10.13700	3.92021e-17	0.452107	0.497	0.207	2.91233e-13	Gametes	phosphatidic acid phosphatase alpha, putative
Tb927.1.2820	4.33918e-17	0.638362	0.773	0.396	3.22357e-13	Gametes	pteridine transporter, putative
Tb927.1.600	5.31827e-17	0.342733	0.449	0.166	3.95095e-13	Gametes	phosphate-repressible phosphate permease, putative
Tb927.2.1180	7.38882e-17	0.39223	0.643	0.511	5.48916e-13	Gametes	retrotransposon hot spot protein 3 (RHS3), putative
Tb927.2.510	7.66406e-17	0.27113	0.395	0.195	5.69363e-13	Gametes	retrotransposon hot spot protein 4 (RHS4), putative
Tb927.2.240	9.99027e-17	0.301274	0.357	0.16	7.42177e-13	Gametes	retrotransposon hot spot protein 5 (RHS5), putative
Tb927.10.3280	1.09221e-16	0.424804	0.654	0.537	8.11401e-13	Gametes	60S ribosomal proteins L38, putative
Tb927.3.3930	1.55829e-16	0.292837	0.411	0.181	1.15765e-12	Gametes	RNA-binding protein
Tb927.7.400	1.86708e-16	0.530005	0.443	0.128	1.38706e-12	Gametes	hypothetical protein, conserved
Tb927.10.11390	2.05698e-16	0.414085	0.762	0.597	1.52813e-12	Gametes	60S ribosomal protein L6, putative
Tb927.11.13940	3.5603e-16	0.290697	0.459	0.27	2.64495e-12	Gametes	ubiquitin-conjugating enzyme E2, putative
Tb927.3.3430	5.53348e-16	0.485911	0.989	0.983	4.11082e-12	Gametes	hypothetical protein, conserved
Tb927.5.3770	5.65821e-16	0.283296	0.303	0.128	4.20348e-12	Gametes	hypothetical protein, conserved
Tb927.7.2660	5.95743e-16	0.409995	0.643	0.534	4.42578e-12	Gametes	zinc finger protein family member, putative
Tb927.10.6370	6.31041e-16	0.410717	0.703	0.517	4.688e-12	Gametes	60S ribosomal proteins L37, putative
Tb927.6.370	6.82241e-16	0.251386	0.346	0.109	5.06837e-12	Gametes	hypothetical protein, conserved
Tb927.2.560	6.88181e-16	0.370425	0.686	0.501	5.1125e-12	Gametes	retrotransposon hot spot protein 4 (RHS4), putative
Tb927.8.6180	7.46762e-16	0.431439	0.708	0.584	5.54769e-12	Gametes	60S ribosomal protein L26, putative
Tb927.4.3550	7.5038e-16	0.408984	0.768	0.628	5.57457e-12	Gametes	60S ribosomal protein L13a, putative
Tb927.1.2330	7.81077e-16	0.475387	0.843	0.757	5.80262e-12	Gametes	beta tubulin
Tb927.2.4710	7.85095e-16	0.366868	0.622	0.479	5.83247e-12	Gametes	RNA-binding protein, putative
Tb927.11.14000	8.51094e-16	0.414875	0.654	0.394	6.32277e-12	Gametes	nuclear RNA binding domain 1
Tb927.3.510	9.10241e-16	0.274628	0.211	0.11	6.76218e-12	Gametes	hypothetical protein, conserved
Tb927.6.3480	9.21869e-16	0.342389	0.422	0.255	6.84857e-12	Gametes	RNA-binding protein, putative
Tb927.10.7330	1.24941e-15	0.445371	0.751	0.598	9.28188e-12	Gametes	40S ribosomal protein S24E, putative
Tb927.11.3030	1.29395e-15	0.264513	0.346	0.132	9.61275e-12	Gametes	phosphoribosylpyrophosphate synthetase, putative
Tb927.10.7110	1.32676e-15	0.272055	0.368	0.188	9.85652e-12	Gametes	Myo-inositol 1-phosphate synthase
Tb927.7.3720	1.33382e-15	0.333278	0.616	0.307	9.90896e-12	Gametes	hypothetical protein
Tb927.10.2090	1.39453e-15	0.429343	0.876	0.644	1.03599e-11	Gametes	elongation factor 1-alpha
Tb927.1.2230	1.6175e-15	0.413182	0.503	0.216	1.20164e-11	Gametes	small myristoylated protein 1-1
Tb927.2.5530	2.15772e-15	0.451267	0.546	0.211	1.60297e-11	Gametes	Present in the outer mitochondrial membrane proteome 22-1
Tb927.2.5290	2.83254e-15	0.481418	0.627	0.366	2.1043e-11	Gametes	hypothetical protein, conserved
Tb927.11.1450	2.85914e-15	0.339432	0.427	0.241	2.12406e-11	Gametes	2-oxoglutarate dehydrogenase E1 component, putative
Tb927.1.420	3.27632e-15	0.257319	0.346	0.131	2.43398e-11	Gametes	retrotransposon hot spot protein 5 (RHS5), putative
Tb927.10.5330	4.96765e-15	0.438417	0.822	0.778	3.69047e-11	Gametes	40S ribosomal protein S18, putative
Tb927.4.3570	6.79148e-15	0.26605	0.351	0.154	5.04539e-11	Gametes	translation elongation factor 1-beta, putative
Tb927.5.295b	7.15027e-15	0.337555	0.584	0.415	5.31194e-11	Gametes	retrotransposon hotspot (RHS) protein 1
Tb927.2.5610	9.65846e-15	0.439081	0.514	0.172	7.17527e-11	Gametes	Present in the outer mitochondrial membrane proteome 22B
Tb927.10.1500	1.0544e-14	0.311707	0.319	0.119	7.83314e-11	Gametes	methionyl-tRNA synthetase, putative
Tb927.8.6580	1.46174e-14	0.449223	0.541	0.425	1.08592e-10	Gametes	Succinate dehydrogenase [ubiquinone] flavoprotein subunit, mitochondrial
Tb927.7.380	1.48737e-14	0.48925	0.459	0.145	1.10497e-10	Gametes	hypothetical protein, conserved
Tb927.2.400	1.58559e-14	0.368171	0.703	0.511	1.17793e-10	Gametes	retrotransposon hot spot protein 2 (RHS2), putative
Tb927.3.3310	1.62224e-14	0.378693	0.827	0.714	1.20516e-10	Gametes	60S ribosomal protein L13, putative
Tb927.2.6070	2.76451e-14	0.254471	0.351	0.183	2.05375e-10	Gametes	mitochondrial RNA binding complex 1 subunit
Tb927.11.500	3.25941e-14	0.384904	0.892	0.872	2.42141e-10	Gametes	RNA-binding protein, UBP1
Tb927.2.4760	5.19966e-14	0.444058	0.557	0.299	3.86283e-10	Gametes	hypothetical protein, conserved
Tb927.2.380	1.38873e-13	0.363764	0.735	0.56	1.03168e-09	Gametes	retrotransposon hot spot protein 2 (RHS2), putative
Tb927.4.1860	1.75165e-13	0.376769	0.703	0.585	1.3013e-09	Gametes	ribosomal protein S19, putative
Tb927.2.4920	1.87195e-13	0.426534	0.514	0.288	1.39067e-09	Gametes	hypothetical protein, conserved
Tb927.6.4840	2.64067e-13	0.403905	0.659	0.459	1.96175e-09	Gametes	S-adenosylmethionine synthetase
Tb927.3.3730	3.72814e-13	0.280785	0.357	0.148	2.76964e-09	Gametes	ABC transporter, putative
Tb927.11.9720	4.64815e-13	0.370542	0.784	0.647	3.45311e-09	Gametes	40S ribosomal protein S27, putative
Tb927.9.15360	4.6918e-13	0.316419	0.573	0.361	3.48554e-09	Gametes	40S ribosomal protein S6, putative
Tb927.1.2150	5.25998e-13	0.45588	0.654	0.364	3.90764e-09	Gametes	Small kinetoplastid calpain-related protein 1-4
Tb927.9.5730	7.03215e-13	0.25666	0.405	0.204	5.22418e-09	Gametes	nucleosome assembly protein-like protein
Tb927.11.2060	8.27544e-13	0.35084	0.811	0.731	6.14782e-09	Gametes	60S acidic ribosomal protein P0, putative
Tb927.10.6070	8.31178e-13	0.283018	0.481	0.258	6.17482e-09	Gametes	universal minicircle sequence binding protein 1
Tb927.10.220	8.95251e-13	0.325576	0.535	0.455	6.65082e-09	Gametes	60S ribosomal protein L37a, putative
Tb927.11.15880	1.06264e-12	0.379058	0.849	0.761	7.89433e-09	Gametes	60S ribosomal protein L27, putative
Tb927.3.5050	1.21342e-12	0.3612	0.822	0.794	9.01451e-09	Gametes	60S ribosomal protein L4
Tb927.8.6150	1.59575e-12	0.378257	0.741	0.607	1.18548e-08	Gametes	40S ribosomal protein S8, putative
Tb927.5.1820	2.08167e-12	0.318415	0.659	0.507	1.54647e-08	Gametes	60S acidic ribosomal protein, putative
Tb927.11.5850	2.31527e-12	0.259353	0.378	0.24	1.72001e-08	Gametes	RNA-binding protein 38, putative
Tb927.11.3590	2.62451e-12	0.359271	0.773	0.738	1.94975e-08	Gametes	40S ribosomal protein S4, putative
Tb927.10.9080	3.11495e-12	0.412715	0.73	0.532	2.3141e-08	Gametes	pteridine transporter, putative
Tb927.10.1080	3.51095e-12	0.377806	0.811	0.712	2.60829e-08	Gametes	40S ribosomal protein S23, putative
Tb927.11.16130	3.76692e-12	0.254038	0.454	0.182	2.79845e-08	Gametes	nucleoside diphosphate kinase
Tb927.9.11720	4.20091e-12	0.267203	0.562	0.373	3.12085e-08	Gametes	Iron-sulfur cluster assembly protein
Tb927.6.450	4.82274e-12	0.874977	0.822	0.476	3.58281e-08	Gametes	procyclin PARP A
Tb927.10.3210	6.62283e-12	0.380682	0.503	0.231	4.9201e-08	Gametes	delta-1-pyrroline-5-carboxylate dehydrogenase, putative
Tb927.3.1840	7.08362e-12	0.2663	0.319	0.114	5.26242e-08	Gametes	3-oxo-5-alpha-steroid 4-dehydrogenase, putative
Tb927.4.1910	7.32009e-12	0.336759	0.459	0.233	5.4381e-08	Gametes	hypothetical protein, conserved
Tb927.11.6500	7.47454e-12	0.335432	0.708	0.675	5.55284e-08	Gametes	40S ribosomal protein S21, putative
Tb927.10.4110	7.64308e-12	0.341976	0.697	0.59	5.67805e-08	Gametes	60S ribosomal protein L30
Tb927.9.5150	8.18937e-12	0.283356	0.438	0.246	6.08389e-08	Gametes	ribosomal protein S6, putative
Tb927.7.4730	8.37087e-12	0.253461	0.378	0.162	6.21872e-08	Gametes	pumilio/PUF RNA binding protein 5
Tb927.10.12840	9.02477e-12	0.26738	0.362	0.176	6.7045e-08	Gametes	mitochondrial carrier protein
Tb927.6.170	1.62458e-11	0.31341	0.643	0.613	1.2069e-07	Gametes	receptor-type adenylate cyclase GRESAG 4, putative
Tb927.10.70	1.93486e-11	0.320238	0.827	0.749	1.43741e-07	Gametes	retrotransposon hot spot (RHS), putative, (fragment)
Tb927.11.3230	1.98924e-11	0.340266	0.751	0.623	1.4778e-07	Gametes	60S ribosomal protein L44
Tb927.6.3740	2.28267e-11	0.274641	0.373	0.251	1.6958e-07	Gametes	heat shock 70 kDa protein, mitochondrial precursor, putative
Tb927.10.12850	2.31136e-11	0.352353	0.692	0.545	1.71711e-07	Gametes	ttaggg binding factor
Tb927.5.1990	2.59037e-11	0.29474	0.686	0.529	1.92439e-07	Gametes	hypothetical protein, conserved
Tb927.9.4130	3.39803e-11	0.30875	0.659	0.426	2.5244e-07	Gametes	hypothetical protein, conserved
Tb927.1.2160	4.30913e-11	0.356994	0.524	0.287	3.20125e-07	Gametes	Small kinetoplastid calpain-related protein 1-5
Tb927.4.4520	6.31292e-11	0.290597	0.535	0.328	4.68987e-07	Gametes	'Cold-shock' DNA-binding domain containing protein, putative
Tb927.8.1330	7.04759e-11	0.358994	0.762	0.724	5.23565e-07	Gametes	60S ribosomal protein L7a, putative
Tb927.7.1040	7.46387e-11	0.336151	0.741	0.69	5.54491e-07	Gametes	40S ribosomal protein S16, putative
Tb927.11.3000	8.06319e-11	0.303147	0.605	0.475	5.99014e-07	Gametes	60S ribosomal protein L37, putative
Tb927.8.2520	9.14157e-11	0.252079	0.47	0.261	6.79127e-07	Gametes	acetyl-CoA synthetase, putative
Tb927.3.1370	1.00143e-10	0.31639	0.632	0.495	7.43961e-07	Gametes	40S ribosomal protein S25, putative
Tb927.10.13410	1.02805e-10	0.265632	0.449	0.212	7.63739e-07	Gametes	hypothetical protein
Tb927.11.6300	1.13614e-10	0.352396	0.784	0.715	8.44038e-07	Gametes	40S ribosomal protein S5, putative
Tb927.10.5030	1.23151e-10	0.315008	0.665	0.551	9.14889e-07	Gametes	ubiquitin/ribosomal protein S27a, putative
Tb927.5.1610	1.5092e-10	0.316863	0.816	0.742	1.12119e-06	Gametes	60S ribosomal protein L13a, putative
Tb927.10.14600	1.95997e-10	0.313158	0.811	0.7	1.45606e-06	Gametes	40S ribosomal protein S2, putative
Tb927.6.2100	2.11861e-10	0.337121	0.719	0.525	1.57392e-06	Gametes	40S ribosomal protein S30, putative
Tb927.1.2420	2.31183e-10	0.369957	0.751	0.478	1.71746e-06	Gametes	hypothetical protein
Tb927.1.2110	2.72374e-10	0.302582	0.459	0.21	2.02347e-06	Gametes	Calpain-like protein 1.2
Tb927.2.4700	2.88328e-10	0.305523	0.508	0.251	2.14199e-06	Gametes	succinate dehydrogenase subunit
Tb927.10.11540	3.29161e-10	0.319229	0.703	0.565	2.44534e-06	Gametes	40S ribosomal protein S3, putative
Tb927.9.6070	3.70906e-10	0.322581	0.67	0.532	2.75546e-06	Gametes	40S ribosomal protein S3, putative
Tb927.10.6060	4.42543e-10	0.254078	0.319	0.164	3.28765e-06	Gametes	universal minicircle sequence binding protein 2
Tb927.7.3680	7.073e-10	0.272331	0.535	0.405	5.25453e-06	Gametes	ubiquitin/ribosomal protein S27a, putative
Tb927.2.1380	9.94721e-10	0.250342	0.557	0.415	7.38978e-06	Gametes	leucine-rich repeat protein (LRRP), putative
Tb927.7.230	1.04076e-09	0.320838	0.784	0.701	7.73177e-06	Gametes	40S ribosomal protein S33, putative
Tb927.1.2260	1.24801e-09	0.270866	0.514	0.352	9.27148e-06	Gametes	small myristoylated protein 1-2
Tb927.3.1120	1.4643e-09	0.2717	0.589	0.404	1.08783e-05	Gametes	GTP-binding nuclear protein rtb2, putative
Tb927.9.11490	1.75024e-09	0.308261	0.816	0.767	1.30025e-05	Gametes	60S ribosomal protein L29
Tb927.9.11380	1.9406e-09	0.324255	0.751	0.696	1.44167e-05	Gametes	60S ribosomal protein L23, putative
Tb927.9.6090	2.47768e-09	0.289055	0.589	0.435	1.84067e-05	Gametes	PTP1-interacting protein, 39 kDa
Tb927.9.5690	2.54416e-09	0.306151	0.805	0.699	1.89006e-05	Gametes	60S acidic ribosomal protein, putative
Tb927.11.12410	2.62347e-09	0.256905	0.595	0.413	1.94898e-05	Gametes	kinetoplastid kinetochore protein 10
Tb927.6.4980	2.70536e-09	0.298528	0.762	0.648	2.00981e-05	Gametes	40S ribosomal protein S14
Tb927.11.11360	2.99766e-09	0.306043	0.811	0.732	2.22696e-05	Gametes	receptor for activated C kinase 1
Tb927.2.370	3.66691e-09	0.28348	0.843	0.787	2.72415e-05	Gametes	retrotransposon hot spot protein 1 (RHS1), putative
Tb927.11.4750	4.54338e-09	0.318274	0.47	0.291	3.37528e-05	Gametes	hypothetical protein
Tb927.6.720	4.84418e-09	0.284011	0.659	0.551	3.59874e-05	Gametes	40S ribosomal protein L14, putative
Tb927.7.2340	8.66109e-09	0.316868	0.795	0.728	6.43432e-05	Gametes	40S ribosomal protein S15, putative
Tb927.7.5170	1.03459e-08	0.292277	0.703	0.611	7.68593e-05	Gametes	60S ribosomal protein L25
Tb927.9.3920	1.22559e-08	0.306368	0.865	0.748	9.10491e-05	Gametes	ribosomal protein S7, putative
Tb927.10.5370	1.28271e-08	0.302	0.773	0.663	9.52922e-05	Gametes	40S ribosomal protein S10, putative
Tb927.11.6140	1.36002e-08	0.284774	0.719	0.596	0.000101036	Gametes	40S ribosomal protein S15A, putative
Tb927.3.720	1.3944e-08	0.262807	0.703	0.627	0.00010359	Gametes	zinc finger protein 3
Tb927.10.11770	1.47209e-08	0.268451	0.541	0.46	0.000109362	Gametes	succinate dehydrogenase cytochrome B subunit
Tb927.11.8200	1.75277e-08	0.304305	0.649	0.555	0.000130213	Gametes	ribosomal protein S26, putative
Tb927.8.6030	1.82555e-08	0.283945	0.605	0.478	0.00013562	Gametes	60S ribosomal protein L12, putative
Tb927.1.2430	1.87023e-08	0.339123	0.789	0.628	0.000138939	Gametes	histone H3, putative
Tb927.7.360	1.98871e-08	0.327956	0.346	0.138	0.000147741	Gametes	hypothetical protein, conserved
Tb927.10.12680	2.16839e-08	0.259145	0.584	0.458	0.00016109	Gametes	60S ribosomal protein L34, putative
Tb927.11.11330	2.64606e-08	0.297566	0.676	0.588	0.000196576	Gametes	heat shock protein 70
Tb927.11.4300	3.02357e-08	0.25586	0.632	0.539	0.000224621	Gametes	60S ribosomal protein L18, putative
Tb927.11.880	3.22453e-08	0.266648	0.573	0.502	0.00023955	Gametes	cyclophilin a
Tb927.9.8420	3.71961e-08	0.277484	0.724	0.601	0.00027633	Gametes	QM-like protein
Tb927.11.2690	4.3263e-08	0.286103	0.508	0.34	0.000321401	Gametes	Succinyl-CoA:3-ketoacid coenzyme A transferase, mitochondrial
Tb927.11.9700	5.20192e-08	0.272873	0.697	0.57	0.000386451	Gametes	transcription factor BTF3, putative
Tb927.11.9730	6.07809e-08	0.265868	0.676	0.541	0.000451541	Gametes	60S ribosomal protein L34, putative
Tb927.9.10770	6.7256e-08	0.253681	0.854	0.783	0.000499645	Gametes	polyadenylate-binding protein 2
Tb927.9.15170	7.53156e-08	0.263402	0.751	0.68	0.000559519	Gametes	60S ribosomal protein L5, putative
Tb927.11.9710	9.74743e-08	0.257481	0.676	0.556	0.000724136	Gametes	60S ribosomal protein L10a, putative
Tb927.11.680	1.23701e-07	0.265504	0.638	0.52	0.000918977	Gametes	ribosomal protein L21E (60S), putative
Tb927.8.7740	1.28731e-07	0.293856	0.638	0.424	0.000956345	Gametes	amino acid transporter, putative
Tb927.9.8070	1.39843e-07	0.267891	0.659	0.579	0.00103889	Gametes	QM-like protein
Tb927.11.6180	1.60337e-07	0.288597	0.773	0.711	0.00119114	Gametes	60S ribosomal protein L28, putative
Tb927.9.1810	1.74579e-07	0.283439	0.811	0.646	0.00129694	Gametes	60S ribosomal protein L35, putative
Tb927.9.15210	1.91344e-07	0.277054	0.73	0.604	0.00142149	Gametes	ribosomal protein L36, putative
Tb927.10.15120	2.35628e-07	0.259472	0.719	0.604	0.00175048	Gametes	40S ribosomal protein S13, putative
Tb927.7.5000	3.30341e-07	0.264063	0.816	0.73	0.00245411	Gametes	60S ribosomal protein L19, putative
Tb927.10.190	3.79145e-07	0.260792	0.627	0.567	0.00281667	Gametes	40S ribosomal protein S6, putative
Tb927.7.1730	3.96403e-07	0.262555	0.816	0.745	0.00294488	Gametes	60S ribosomal protein L7, putative
Tb927.2.5910	5.22785e-07	0.261548	0.611	0.48	0.00388377	Gametes	40S ribosomal protein S13, putative
Tb927.11.6890	5.68904e-07	0.301214	0.919	0.895	0.00422639	Gametes	DNA repair and recombination helicase protein PIF1
Tb927.11.11820	9.25196e-07	0.254769	0.762	0.688	0.00687328	Gametes	40S ribosomal protein S17, putative
Tb927.10.2560	1.33983e-06	0.256046	0.411	0.239	0.0099536	Gametes	mitochondrial malate dehydrogenase
Tb927.9.15640	0.000303436	0.375943	0.659	0.378	1	Gametes	BARP protein
Tb927.3.1860	8.98691e-149	1.339	0.568	0.073	6.67638e-145	Pre-metacyclic	ATP-grasp domain containing protein, putative
Tb927.10.930	7.04419e-48	0.489621	0.356	0.125	5.23313e-44	Pre-metacyclic	hypothetical protein, conserved
Tb927.3.3430	2.38317e-25	0.489599	1	0.981	1.77046e-21	Pre-metacyclic	hypothetical protein, conserved
Tb927.1.1380	1.64785e-19	0.293681	0.305	0.158	1.22419e-15	Pre-metacyclic	serine/threonine protein phosphatase 2A regulatory subunit, putative
Tb927.8.1870	2.02593e-12	0.262005	0.727	0.644	1.50506e-08	Pre-metacyclic	Golgi/lysosome glycoprotein 1
Tb927.7.6560	1.08002e-154	0.743051	0.745	0.196	8.02344e-151	Metacyclics	hypothetical protein, conserved
Tb927.7.6570	8.57171e-144	0.697992	0.734	0.212	6.36792e-140	Metacyclics	Enriched in surface-labeled proteome protein 17
Tb927.7.6580	5.01802e-133	0.669605	0.719	0.234	3.72789e-129	Metacyclics	hypothetical protein
Tb927.7.6550	6.36852e-131	0.666161	0.711	0.238	4.73117e-127	Metacyclics	hypothetical protein, conserved
Tb927.7.6600	1.526e-120	0.63164	0.715	0.256	1.13366e-116	Metacyclics	hypothetical protein, conserved
Tb927.7.6490	8.33803e-117	0.624508	0.613	0.122	6.19433e-113	Metacyclics	hypothetical protein, conserved
Tb927.7.7530	1.80682e-80	0.498712	0.606	0.245	1.34229e-76	Metacyclics	receptor-type adenylate cyclase GRESAG 4, putative
Tb927.1.4650	2.57299e-75	0.490928	0.96	0.821	1.91147e-71	Metacyclics	cyclin-like F-box protein 2
Tb927.7.7520	4.35773e-73	0.478178	0.635	0.307	3.23736e-69	Metacyclics	receptor-type adenylate cyclase GRESAG 4, putative
Tb927.3.3270	9.2332e-70	0.490328	0.63	0.292	6.85935e-66	Metacyclics	ATP-dependent 6-phosphofructokinase, glycosomal
Tb927.10.14890	9.35486e-65	0.421323	0.551	0.215	6.94973e-61	Metacyclics	C-terminal motor kinesin, putative
Tb927.5.630	3.99648e-55	0.415935	0.689	0.329	2.96898e-51	Metacyclics	acidic phosphatase, putative
Tb927.7.6590	1.50421e-54	0.382035	0.56	0.234	1.11747e-50	Metacyclics	hypothetical protein, conserved
Tb927.4.2740	9.96025e-53	0.411508	0.928	0.763	7.39947e-49	Metacyclics	p25-alpha, putative
Tbb1125VSG-4862	6.13826e-52	1.13888	0.352	0.357	4.56011e-48	Metacyclics	#N/A
Tb927.10.12800	1.15597e-50	0.397843	0.79	0.472	8.58768e-47	Metacyclics	Zinc finger CCCH domain-containing protein 38
Tb927.3.600	4.54892e-48	0.341741	0.489	0.197	3.37939e-44	Metacyclics	hypothetical protein
Tbb1125VSG-1654	4.38621e-43	1.16257	0.302	0.378	3.25851e-39	Metacyclics	#N/A
Tb927.11.10810	5.64251e-41	0.32277	0.6	0.33	4.19182e-37	Metacyclics	pumillio/PUF RNA binding protein 11
Tbb1125VSG-393	6.28598e-38	0.857193	0.445	0.449	4.66985e-34	Metacyclics	#N/A
Tb927.8.6710	1.55695e-37	0.253665	0.304	0.076	1.15666e-33	Metacyclics	hypothetical protein, conserved
Tb927.9.13070	1.26004e-35	0.283453	0.493	0.237	9.36086e-32	Metacyclics	Heat shock factor binding 1 domain-containing protein
Tb927.10.2010	5.19434e-35	0.286969	0.426	0.193	3.85887e-31	Metacyclics	hexokinase
Tb927.8.5470	4.19823e-34	0.285745	0.519	0.27	3.11886e-30	Metacyclics	flagellar calcium-binding 24 kDa protein
Tb927.5.310	5.31396e-34	0.301039	0.587	0.314	3.94774e-30	Metacyclics	invariant surface glycoprotein, putative
Tbb1125VSG-4564	1.41923e-33	0.879575	0.361	0.398	1.05434e-29	Metacyclics	#N/A
Tb927.6.4280	9.53388e-32	0.344934	0.6	0.392	7.08272e-28	Metacyclics	glyceraldehyde 3-phosphate dehydrogenase, glycosomal
Tb927.2.3270	8.2031e-30	0.300116	0.556	0.296	6.09409e-26	Metacyclics	65 kDa invariant surface glycoprotein
Tb927.1.400	2.3201e-29	0.301018	0.777	0.605	1.7236e-25	Metacyclics	hypothetical protein, conserved
Tb927.7.5790	8.43387e-29	0.291423	0.694	0.466	6.26552e-25	Metacyclics	protein disulfide isomerase, putative
Tb927.5.820	9.69852e-29	0.258618	0.576	0.357	7.20503e-25	Metacyclics	hypothetical protein, conserved
Tb927.5.350	9.75805e-28	0.285056	0.72	0.494	7.24926e-24	Metacyclics	75 kDa invariant surface glycoprotein, putative
Tb927.10.8830	1.18187e-26	0.253438	0.554	0.333	8.78008e-23	Metacyclics	Flagellum attachment zone protein 5
Tb927.10.2890	2.72348e-26	0.271263	0.523	0.327	2.02327e-22	Metacyclics	enolase
Tb927.8.5440	8.62146e-26	0.278836	0.607	0.399	6.40489e-22	Metacyclics	flagellar calcium-binding 24 kDa protein
Tbb1125VSG-4959	4.69744e-25	0.8188	0.141	0.179	3.48973e-21	Metacyclics	#N/A
Tb927.10.8440	2.33873e-24	0.252807	0.525	0.256	1.73744e-20	Metacyclics	glucose transporter 1B
Tbb1125VSG-385	3.82893e-15	0.559093	0.133	0.187	2.84451e-11	Metacyclics	#N/A
