# Supplementary material for: The establishment of variant surface glycoprotein monoallelic expression revealed by single-cell RNA-seq of Trypanosoma brucei in the tsetse fly salivary glands
Source: PLoS Pathog. 2021 Sep 20;17(9):e1009904. doi: 10.1371/journal.ppat.1009904 (PMC8509897; doi:10.1371/journal.ppat.1009904)
Supplement: S3 Table — The table contains VSG expression data for each cell analysed as well as its location in the raw data files (available at 10.5281/zenodo.3974628). (XLSX) [file ppat.1009904.s014.xlsx]

## Sheet: Day3
Cell_Number	Image_File_Name	BX	BY	Width	Height	VSG-397_spots	VSG-397_++	VSG-397_+++	VSG-531_spots	VSG-531_++	VSG-531_+++	XnXk	VSG397	VSG531
1	10611	14.0524	148.883	6.77397	8.43143	0	0	0	13	0		1n1k	0	13
2	10611	33.9419	104.636	7.78286	7.35048	1	0	0	0	0		1n1k	1	0
3	10587	120.634	46.1927	7.4946	8.71968	8	0	0	0	0		1n1k	8	0
4	10587	158.251	34.2302	8.71968	10.5933	0	0	0	1	0		1n1k	0	1
5	10587	176.844	42.3733	13.62	17.079	0	0	0	1	0		1n1k	0	1
6	10587	62.407	81.3597	13.9083	15.2054	3	0	0	0	0		1n1k	3	0
7	10587	71.1267	116.31	13.8362	15.5657	0	0	0	8	0		1n1k	0	8
8	10587	86.1159	127.985	10.161	11.6743	7	0	0	3	0		1n1k	7	3
9	10587	165.53	128.273	11.386	14.4127	0	0	0	1	0		2n2k	0	1
10	10586	33.0771	47.9943	11.4581	10.3771	0	0	1	1	0		1n1k	+++	1
11	10586	115.013	39.5629	11.2419	9.51238	0	0	0	1	0		1n1k	0	1
12	10586	125.03	61.7584	10.6654	7.56667	23	0	0	2	0		1n1k	23	2
13	10586	152.847	51.093	10.5213	8.79175	0	0	0	1	0		1n2k	0	1
14	10586	179.87	46.3368	10.5213	8.79175	0	0	0	1	0		1n1k	0	1
15	10586	180.231	71.0546	16.5025	7.06222	1	0	0	1	0		1n1k	1	1
16	10586	84.8908	0	16.8629	3.60317	0	0	0	2	0		1n1k	0	2
17	10586	29.1137	81.8641	8.86381	9.00794	0	0	0	1	0		1n1k	0	1
18	10586	48.4267	82.6568	8.86381	9.00794	0	0	0	1	0		1n1k	0	1
19	10586	48.6429	102.402	8.14317	11.4581	1	0	0	1	0		1n1k	1	1
20	10586	66.2263	150.036	20.3219	9.08	3	0	0	0	0		1n1k	3	0
21	10583	74.8019	81.5038	9.94476	12.3229	0	0	0	1	0		1n1k	0	1
22	10583	106.077	95.6283	13.2597	14.3406	0	0	1	1	0		1n1k	+++	1
23	10583	6.7019	95.34	18.8086	13.8362	0	0	0	1	0		1n1k	0	1
24	10582	44.5352	50.3003	12.3949	7.85492	10	0	0	2	0		1n1k	10	2
25	10582	29.9784	67.1632	8.71968	6.7019	0	0	0	1	0		1n1k	0	1
26	10582	48.0663	146.361	10.3051	9.65651	0	0	0	1	0		1n1k	0	1
27	10582	103.627	59.5244	18.5924	9.65651	1	0	0	1	0		1n1k	1	1
28	10582	168.412	18.9527	7.92698	10.161	1	0	0	1	0		1n1k	1	1
29	10582	173.024	56.8581	7.56667	7.4946	0	0	0	2	0		1n1k	0	2
30	10579	71.9914	59.2362	13.8362	13.4038	1	0	0	1	0		1n1k	1	1
31	10579	178.79	29.8343	11.2419	11.4581	1	0	0	2	0		1n1k	1	2
32	10579	151.982	15.6378	12.539	10.5213	0	0	0	1	0		1n1k	0	1
33	10579	165.962	122.508	14.3406	15.0613	1	0	0	1	0		1n1k	1	1
34	10577	75.2343	58.5876	9.29619	11.4581	16	0	0	0	0		1n1k	16	0
35	10576	58.2994	74.3695	17.079	14.2686	1	0	0	0	0		2n2k	1	0
36	10673	5.47683	50.6606	6.26952	7.27841	0	0	1	0	0		1n1k	+++	0
37	10673	77.9006	93.9708	10.4492	6.26952	0	0	1	1	0		1n1k	+++	1
38	10673	179.654	119.914	6.62984	7.78286	0	0	1	0	0		1n0k	+++	0
39	10673	34.5905	21.8352	9.08	7.78286	0	0	0	1	0		1n1k	0	1
40	10673	128.85	126.183	10.0889	10.4492	0	0	0	1	0		1n1k	0	1
41	10673	51.7416	85.8276	7.78286	7.35048	0	0	0	1	0		1n0k	0	1
42	10674	14.4848	49.2914	11.2419	9.72857	0	0	1	0	0		1n1k	+++	0
43	10674	104.204	116.743	13.4038	10.5933	0	0	0	1	0		1n1k	0	1
44	10674	135.696	145.929	6.26952	6.77397	0	0	0	1	0		1n1k	0	1
45	10675	79.5581	10.8095	9.29619	8.43143	0	0	0	1	0		1n1k	0	1
46	10675	101.105	7.27841	9.58444	12.7552	1	0	0	1	0		1n1k	1	1
47	10675	147.946	45.6162	11.386	11.8184	2	0	0	2	0		2n2k	2	2
48	10675	164.161	135.119	6.19746	8.14317	1	0	0	0	0		1n1k	1	0
49	10677	134.543	8.71968	8.57556	9.8727	1	0	0	1	0		1n1k	1	1
50	10677	31.4197	71.4149	8.71968	7.13429	0	0	0	1	0		1n1k	0	1
51	10677	126.399	87.5571	10.6654	8.50349	1	0	0	1	0		1n1k	1	1
52	10677	109.464	108.456	9.22413	5.98127	3	0	0	1	0		1n1k	3	1
53	10677	111.338	123.012	8.57556	9.08	1	0	0	0	0		1n1k	1	0
54	10677	114.797	134.615	10.5933	9.72857	1	0	0	0	0		1n1k	1	0
55	10681	18.0159	68.3883	8.86381	8.07111	0	0	1	0	0		1n1k	+++	0
56	10681	18.5203	85.2511	7.13429	7.13429	0	0	0	0	0	1	1n0k	0	+++
57	10681	146.577	44.1029	5.69302	3.89143	0	0	1	0	0		1n1k	+++	0
58	10681	179.294	104.564	4.97238	3.38698	0	0	1	0	0		1n0k	+++	0
59	10681	88.7102	105.069	7.27841	5.90921	0	0	0	1	0		1n1k	0	1
60	10681	108.816	115.878	10.5213	6.7019	1	0	0	0	0		1n1k	1	0
61	10682	103.843	50.0841	7.06222	8.79175	1	0	0	2	0		1n1k	1	2
62	10682	166.539	37.8333	12.0346	11.386	2	0	0	0	0		1n1k	2	0
63	10682	91.0883	128.345	10.6654	9.29619	0	0	0	1	0		1n1k	0	1
64	10682	182.321	81.5038	14.8451	6.9181	0	0	0	1	0		1n1k	0	1
65	10683	90.8721	70.5502	8.50349	8.21524	0	1	0	0	0		1n1k	++	0
66	10683	18.4483	6.84603	7.13429	7.71079	1	0	0	1	0	0	1n1k	1	1
67	10683	187.005	130.507	8.14317	6.77397	0	0	0	2	0		1n1k	0	2
68	10684	29.8343	30.9152	7.78286	14.4848	2	0	0	0	0		1n1k	2	0
69	10684	168.412	43.6705	9.15206	11.5302	1	0	0	1	0		1n1k	1	1
70	10685	111.77	5.83714	8.21524	13.62	1	0	0	1	0		1n1k	1	1
71	10685	129.21	20.0337	4.03556	5.47683	1	0	0	0	0		1n1k	1	0
72	10685	107.014	61.6143	11.7463	6.77397	1	0	0	1	0		1n1k	1	1
73	10685	124.526	132.237	9.65651	6.26952	1	0	0	0	0		1n1k	1	0
74	10685	83.8819	122.076	10.161	8.93587	1	0	0	0	0		1n1k	1	0
75	10685	113.284	44.4632	12.2508	7.99905	0	0	0	1	0		1n1k	0	1
76	10686	66.2984	123.733	10.8095	8.14317	21	0	0	0	0		1n1k	21	0
77	10686	131.66	20.6102	7.20635	5.47683	16	0	0	0	0		1n1k	16	0
78	10686	63.7762	49.7959	11.386	6.34159	1	0	0	1	0		1n1k	1	1
79	10686	181.24	79.5581	7.20635	4.46794	0	0	0	1	0		1n1k	0	1
80	10688	25.2222	71.2708	14.6289	8.64762	8	0	0	0	0		1n1k	8	0
81	10688	3.17079	126.543	9.15206	11.8905	4	0	0	0	0		1n1k	4	0
82	10689	18.7365	64.713	12.6111	11.7463	0	0	1	0	0		1n1k	+++	0
83	10689	25.0781	149.099	10.0889	4.82825	0	0	1	0	0		1n1k	+++	0
84	10690	83.0171	38.4819	19.0248	7.71079	3	0	0	2	0		1n1k	3	2
85	10690	124.526	58.7317	15.2054	12.7552	3	0	0	0	0		1n1k	3	0
86	10690	30.4829	78.333	14.701	14.2686	1	0	0	0	0		1n1k	1	0
87	10690	97.4298	106.654	13.8362	7.06222	0	0	0	1	0		1n1k	0	1
88	10690	103.843	113.212	9.58444	8.79175	0	0	0	1	0		1n1k	0	1
89	10691	107.879	87.1248	9.08	9.08	1	0	0	0	0	1	1n1k	1	+++
90	10692	66.5146	15.4937	7.27841	9.00794	17	0	0	0	0		1n0k	17	0
91	10692	7.27841	96.5651	7.20635	5.54889	20	0	0	0	0		1n1k	20	0
92	10692	8.64762	78.4051	16.2863	9.65651	0	0	0	1	0	0	1n1k	0	1
93	10693	111.554	2.08984	8.64762	6.19746	1	0	0	1	0		1n1k	1	1
94	10693	123.877	71.1267	12.7552	11.9625	13	0	0	0	0		1n1k	13	0
95	10693	122.796	103.843	13.1876	14.0524	20	0	0	0	0		1n1k	20	0
96	10693	45.9765	123.373	8.14317	9.36825	0	0	1	0	0		1n1k	+++	0
97	10694	76.5314	43.5263	14.8451	11.0257	0	0	1	0	0		1n1k	+++	0
98	10694	116.31	54.6962	7.06222	8.2873	1	0	0	0	0		1n1k	1	0
99	10696	154.288	101.537	10.5933	7.92698	0	0	1	3	0		1n1k	+++	3
100	10697	74.8019	146.577	12.3229	8.86381	0	0	0	26	0		2n2k	0	26
101	10699	159.404	73.721	6.26952	8.07111	2	0	0	0	0	1	1n1k	2	+++
102	10700	160.125	71.487	4.82825	10.3771	0	0	0	0	0	1	1n1k	0	+++

## Sheet: Day4
Cell_Number	Image_File_Name	BX	BY	Width	Height	VSG-397_spots	VSG-397_++	VSG-397_+++	VSG-531_spots	VSG-531_++	VSG-531_+++	XnXk	VSG397	VSG531
1	10862	65.2895	49.94	8.21524	6.05333	0	0	1	0	0	0	1n1k	+++	0
2	10862	38.6981	103.123	8.57556	9.80063	0	0	0	1	0	0	1n1k	0	1
3	10862	66.0102	139.587	4.17968	4.54	0	0	0	2	0	0	1n1k	0	2
4	10862	168.845	49.5797	5.3327	7.06222	0	0	1	11	0	0	1n1k	+++	11
5	10861	82.3686	85.3952	10.161	10.5933	0	1	0	0	0	0	1n1k	++	0
6	10859	40.4276	14.9892	6.9181	6.99016	0	0	1	2	0	0	1n1k	+++	2
7	10859	56.714	86.6924	10.0168	12.2508	0	0	0	1	0	0	1n1k	0	1
8	10859	185.852	64.3527	11.8184	13.5479	0	0	0	1	0	0	1n3k	0	1
9	10841	54.9844	4.03556	7.71079	9.44032	11	0	0	0	0	0	1n1k	11	0
10	10841	116.815	142.974	12.539	14.773	0	0	0	2	0	0	1n1k	0	2
11	10841	55.2006	150.252	10.3771	5.3327	1	0	0	1	0	0	1n1k	1	1
12	10841	42.5175	128.705	8.79175	7.71079	8	0	0	0	0	0	1n1k	8	0
13	10852	124.958	12.8994	14.2686	13.7641	1	0	0	1	0	0	1n1k	1	1
14	10852	13.7641	12.539	9.36825	8.50349	2	0	0	0	0	0	1n1k	2	0
15	10852	120.49	143.406	8.14317	11.314	0	0	0	2	0	0	1n1k	0	2
16	10852	42.5175	128.705	8.79175	7.71079	0	0	1	1	0	0	1n1k	+++	1
17	10851	5.54889	10.5933	10.8816	8.2873	1	0	0	1	0	0	1n2k	1	1
18	10851	139.01	47.4898	8.57556	5.04444	5	0	0	1	0	0	1n1k	5	1
19	10851	69.0368	145.136	8.71968	11.5302	0	0	1	2	0	0	1n1k	+++	2
20	10851	45.4721	2.88254	20.8263	6.1254	0	0	0	1	0	0	1n1k	0	1
21	10847	104.06	58.2273	10.3771	9.72857	0	0	1	1	0	0	1n0k	+++	1
22	10847	102.979	94.3311	7.4946	6.9181	0	0	1	1	0	0	1n1k	+++	1
23	10847	88.566	143.478	11.6743	10.0168	0	0	1	1	0	0	1n1k	+++	1
24	10846	55.0565	49.8679	11.6022	9.58444	0	0	1	0	0	0	1n1k	+++	0
25	10839	10.5213	116.166	7.35048	7.13429	0	0	1	0	0	0	1n1k	+++	0
26	10839	17.7997	118.4	7.20635	6.77397	0	0	0	1	0	0	1n1k	0	1
27	10839	30.5549	112.203	6.48571	6.41365	0	0	0	12	0	0	1n1k	0	12
28	10839	86.4762	138.938	7.92698	4.54	0	0	0	0	0	1	1n1k	0	+++
29	10791	93.1781	38.0495	16.6467	13.1876	0	0	0	0	0	1	1n1k	0	+++
30	10791	26.3752	99.88	15.3495	9.29619	17	0	0	1	0	0	1n1k	17	1
31	10791	87.7733	97.1416	7.35048	6.1254	0	0	0	13	0	0	1n1k	0	13
32	10791	112.131	141.533	8.50349	8.71968	0	1	0	0	1	0	1n1k	++	++
33	10792	28.0327	44.247	6.34159	6.1254	0	0	0	0	0	1	1n1k	0	+++
34	10792	135.407	95.0517	7.92698	7.85492	4	0	0	0	0	0	1n1k	4	0
35	10793	62.5511	90.8721	9.15206	6.05333	8	0	0	0	0	0	1n1k	8	0
36	10793	132.164	99.2314	5.3327	6.77397	0	0	0	0	0	1	1n1k	0	+++
37	10793	172.304	132.092	11.0257	9.51238	0	0	1	0	0	0	1n1k	+++	0
38	10794	46.553	17.7276	10.3051	9.29619	0	0	1	0	0	0	1n1k	+++	0
39	10794	44.7514	46.2648	9.08	9.72857	0	0	0	1	0	0	2n2k	0	1
40	10796	17.4394	13.9083	8.14317	5.62095	0	0	1	0	0	0	1n1k	+++	0
41	10796	140.812	121.787	7.27841	9.94476	3	0	0	0	0	0	1n1k	3	0
42	10797	61.1819	54.9124	9.72857	9.51238	0	0	1	0	0	0	1n1k	+++	0
43	10797	175.979	15.1333	9.29619	8.93587	0	0	0	7	0	0	1n1k	0	7
44	10797	101.249	96.7092	12.3229	8.93587	12	0	0	2	0	0	1n1k	12	2
45	10797	125.174	145.929	11.1698	5.3327	0	0	0	0	0	1	1n1k	0	+++
46	10798	42.0851	83.7378	10.233	8.14317	0	0	1	0	0	0	1n1k	+++	0
47	10799	114.077	6.41365	13.9083	10.0168	0	1	0	7	0	0	1n1k	++	7
48	10799	68.1	128.777	10.6654	10.5213	7	0	0	0	0	0	1n1k	7	0
49	10801	97.0695	23.1324	5.40476	6.9181	0	0	1	0	0	0	1n1k	+++	0
50	10802	75.1622	132.813	14.1244	8.50349	7	0	0	2	0	0	1n1k	7	2
51	10802	145.857	31.3476	6.9181	7.63873	6	0	0	1	0	0	1n1k	6	1
52	10806	31.7079	31.3476	11.0257	9.58444	14	0	0	2	0	0	1n1k	14	2
53	10806	72.2076	43.6705	12.1067	8.64762	0	0	0	0	0	1	1n1k	0	+++
54	10806	55.633	118.4	9.51238	8.07111	1	0	0	3	0	0	1n1k	1	3
55	10807	36.9686	42.8057	8.64762	7.99905	11	0	0	0	0	0	1n1k	11	0
56	10807	57.5067	114.509	7.85492	6.62984	0	0	0	3	0	0	1n1k	0	3
57	10807	133.173	45.8324	13.2597	9.94476	0	0	0	0	0	1	1n1k	0	+++
58	10808	54.9124	3.45905	7.71079	8.86381	0	0	1	1	0	0	1n1k	+++	1
59	10808	142.758	16.2143	9.44032	7.42254	1	0	0	1	0	0	1n1k	1	1
60	10811	145.424	29.546	8.71968	8.93587	3	0	0	1	0	0	1n1k	3	1
61	10811	32.4286	95.1238	10.0889	9.80063	1	0	0	13	0	0	1n1k	1	13
62	10813	28.0327	127.336	16.7908	10.4492	20	0	0	10	0	0	1n0k	20	10
63	10814	10.8095	77.4683	7.92698	7.06222	0	0	0	0	1	0	1n1k	0	++
64	10814	94.1149	9.80063	5.47683	4.82825	0	1	0	0	0	0	1n1k	++	0
65	10814	184.915	22.4838	6.77397	5.90921	0	0	1	0	0	0	1n1k	+++	0
66	10815	30.8432	133.029	13.62	11.9625	0	0	0	0	0	1	1n1k	0	+++
67	10815	151.694	1.94571	7.20635	6.77397	0	1	0	0	0	0	1n1k	++	0
68	10816	11.8905	25.5105	11.2419	10.3771	0	0	1	0	0	0	1n1k	+++	0
69	10816	162.431	94.9076	9.00794	7.63873	0	0	1	0	0	0	1n1k	+++	0
70	10863	69.181	77.6124	5.18857	6.48571	0	0	0	0	1	0	1n1k	0	++
71	10863	122.003	108.528	15.0613	14.8451	0	0	0	16	0	0	1n2k	0	16
72	10864	73.0724	82.0803	23.0603	13.62	3	0	0	12	0	0	1n1k	3	12
73	10866	128.417	6.7019	11.0257	9.94476	0	0	1	0	0	0	1n1k	+++	0
74	10866	100.745	144.415	10.8095	9.29619	6	0	0	0	0	0	1n1k	6	0
75	10870	27.6003	72.2797	26.2311	12.0346	0	1	0	2	0	0	1n1k	++	2
76	10870	110.257	69.3971	12.7552	9.29619	0	0	1	0	0	0	1n1k	+++	0
77	10872	29.1857	45.6162	15.1333	12.9714	3	0	0	4	0	0	1n1k	3	4
78	10872	116.743	126.039	12.3229	10.161	0	0	0	0	0	1	1n1k	0	+++
79	10875	55.3448	145.929	8.21524	7.99905	10	0	0	3	0	0	1n1k	10	3
80	10875	40.4276	122.148	9.72857	7.63873	6	0	0	1	0	0	1n1k	6	1
81	10875	129.498	9.94476	10.161	7.78286	2	0	0	0	0	0	1n1k	2	0
82	10879	41.2203	110.69	6.26952	5.69302	4	0	0	1	0	0	1n1k	4	1
83	10879	86.5483	60.4613	10.8095	11.2419	0	0	0	1	0	0	1n1k	0	1
84	10881	43.6705	111.77	9.29619	9.72857	0	0	1	0	0	0	1n1k	+++	0
85	10881	175.979	132.597	15.7098	16.7187	0	0	0	6	0	0	1n1k	0	6
86	10882	179.87	90.1514	9.51238	9.08	0	0	0	0	0	1	1n1k	0	+++
87	10882	107.663	41.0762	11.4581	9.72857	1	0	0	0	0	0	1n1k	1	0
88	10883	34.3743	49.94	11.4581	10.5933	0	0	0	0	0	1	1n1k	0	+++
89	10883	83.2333	59.1641	11.4581	10.5933	0	0	1	1	0	0	1n1k	+++	1
90	10964	45.6883	111.915	7.06222	6.19746	20	0	0	0	0	0	1n1k	20	0
91	10964	117.103	93.3943	8.71968	8.86381	5	0	0	11	0	0	1n1k	5	11
92	10819	21.4029	125.174	9.51238	8.43143	0	0	1	0	0	0	1n1k	+++	0
93	10819	149.604	61.1819	12.7552	14.0524	19	0	0	0	0	0	1n1k	19	0
94	10820	73.5048	84.9629	14.2686	10.3051	3	0	0	2	0	0	1n1k	3	2
95	10821	78.0448	87.5571	10.3771	9.94476	9	0	0	0	0	1	1n1k	9	+++
96	10822	18.3762	143.55	10.5933	12.3229	0	0	1	0	0	0	1n1k	+++	0
97	10824	143.983	44.7514	14.9171	12.7552	0	0	0	0	0	1	1n1k	0	+++
98	10824	135.696	95.1959	10.0168	10.0168	0	1	0	2	0	0	1n1k	++	2
99	10825	112.851	135.768	15.3495	14.4848	2	0	0	1	0	0	1n1k	2	1
100	10833	149.46	29.9784	21.7632	19.241	0	0	0	5	0	0	1n1k	0	5
101	10839	41.3644	134.759	6.9181	5.3327	0	1	0	2	0	0	1n1k	++	2

## Sheet: Day5
Cell_Number	Image_File_Name	BX	BY	Width	Height	VSG-397_spots	VSG-397_+	VSG-397_+++	VSG-531_spots	VSG-531_+	VSG-531_+++	XnXk	VSG397	VSG531
1	10637	50.1562	16.2143	13.4038	7.56667	19	0	0	0	0	0	1n1k	19	0
2	10637	79.1978	13.8362	10.4492	8.57556	12	0	0	4	0	0	1n?k	12	4
3	10637	107.591	75.1622	9.80063	8.93587	4	0	0	4	0	0	1n1k	4	4
4	10637	120.13	103.988	11.0978	8.43143	0	0	1	1	0	0	1n1k	+++	1
5	10638	68.3162	38.0495	9.51238	9.51238	0	0	1	0	0	0	1n1k	+++	0
6	10638	169.133	55.8492	9.58444	8.07111	1	0	0	2	0	0	1n1k	1	2
7	10638	142.181	124.454	8.2873	6.99016	4	0	0	4	0	0	1n1k	4	4
8	10641	47.5619	138.146	14.0524	11.4581	0	0	0	0	0	1	1n1k	0	+++
9	10642	142.47	101.826	13.8362	10.161	0	0	0	0	0	1	1n1k	0	+++
10	10643	95.9886	6.48571	12.539	8.43143	0	0	1	0	0	0	1n1k	+++	0
11	10644	14.4848	30.4829	9.29619	7.56667	0	0	1	0	0	0	1nk	+++	0
12	10644	110.185	23.3486	11.6022	11.1698	0	0	0	4	0	0	1n1k	0	4
13	10644	118.184	32.5006	13.62	12.3229	7	0	0	0	0	0	1n1k	7	0
14	10644	94.4752	47.5619	8.64762	8.43143	10	0	0	0	0	0	1n1k	10	0
15	10645	121.499	37.1848	7.99905	7.99905	0	0	0	6	0	0	1n1k	0	6
16	10645	71.9914	24.8619	5.76508	3.96349	3	0	0	0	0	0	1n1k	3	0
17	10645	36.2479	85.179	9.72857	7.27841	0	1	0	0	1	0	1n1k	++	++
18	10645	51.6695	135.551	10.5933	11.4581	0	0	1	0	0	0	1n1k	+++	0
19	10645	107.663	147.226	10.3771	7.99905	0	0	1	0	0	0	1n1k	+++	0
20	10645	85.6114	76.7476	12.6832	15.2054	0	0	0	3	0	0	1n1k	0	3
21	10646	36.7524	0	9.51238	9.08	0	0	1	0	0	0	1n1k	+++	0
22	10646	36.8244	57.3625	11.7463	8.43143	0	1	0	1	0	0	1n1k	++	1
23	10646	120.058	70.334	9.65651	8.64762	0	0	0	2	0	0	1n1k	0	2
24	10646	150.829	80.9273	13.8362	10.5933	0	0	0	2	0	0	1n1k	0	2
25	10646	172.808	85.3232	8.57556	7.20635	0	0	0	0	1	0	1n1k	0	++
26	10651	77.18	3.67524	7.99905	7.56667	0	0	0	9	0	0	1n1k	0	9
27	10651	47.1295	91.0162	10.5933	11.0257	10	0	0	0	0	0	2n?k	10	0
28	10651	43.4543	113.716	10.5933	11.0257	0	0	0	6	0	0	2n?k	0	6
29	10651	92.3133	94.259	9.72857	10.8095	0	0	0	3	0	0	1n1k	0	3
30	10651	182.969	37.7613	11.0978	9.00794	20	0	0	8	0	0	1n1k	20	8
31	10651	178.573	95.1238	10.161	9.08	0	0	1	0	0	0	1n1k	+++	0
32	10651	166.25	101.826	12.539	10.3051	10	0	0	28	0	0	1n1k	10	28
33	10651	112.707	28.0327	14.9171	15.3495	16	0	0	1	0	0	1n1k	16	1
34	10652	22.4838	111.41	17.007	16.7187	3	0	0	5	0	0	1n1k	3	5
35	10652	95.7003	110.762	14.2686	11.8184	1	0	0	0	0	1	1n1k	1	+++
36	10652	103.771	86.0438	14.9171	13.62	0	0	0	13	0	0	1n1k	0	13
37	10652	66.3705	149.099	16.0702	9.22413	3	0	0	0	0	0	1n?k	3	0
38	10653	1.51333	102.474	14.701	10.5933	0	0	0	0	0	1	1n1k	0	+++
39	10653	34.3022	76.4594	16.5025	12.0346	6	0	0	0	0	0	1n1k	6	0
40	10653	111.194	113.356	14.3406	11.5302	0	0	1	0	0	0	1n1k	+++	0
41	10654	92.9619	13.4038	9.51238	8.21524	18	0	0	0	0	0	1n1k	18	0
42	10654	135.551	52.3181	7.56667	8.86381	0	0	1	1	0	0	1n1k	+++	1
43	10654	114.365	83.4495	10.161	10.161	0	0	0	0	0	1	1n1k	0	+++
44	10654	21.619	106.798	11.2419	8.21524	34	0	0	0	0	0	1n0k	34	0
45	10654	74.8019	110.69	10.8095	7.13429	0	0	0	2	0	0	1n1k	0	2
46	10654	182.249	122.364	8.21524	6.7019	13	0	0	0	0	0	1n1k	13	0
47	10654	48.6429	142.037	6.05333	6.9181	0	0	1	1	0	0	1n1k	+++	1
48	10654	76.3152	110.401	9.8727	6.99016	0	0	0	2	0	0	1n1k	0	2
49	10655	142.397	9.8727	8.64762	6.62984	0	0	1	1	0	0	1n1k	+++	1
50	10655	81.9362	94.8356	9.51238	7.92698	0	0	0	1	0	0	1n1k	0	1
51	10655	55.2006	104.924	9.22413	7.71079	0	0	1	0	0	0	1n1k	+++	0
52	10655	18.5203	130.435	7.20635	5.26063	0	0	0	4	0	0	1n1k	0	4
53	10657	128.201	23.781	8.86381	8.64762	0	1	0	0	1	0	1n1k	++	++
54	10657	107.879	52.5343	12.7552	11.4581	0	0	0	6	0	0	1n1k	0	6
55	10657	57.939	63.9924	8.43143	7.13429	2	0	0	3	0	0	1n1k	2	3
56	10657	56.4978	79.0537	10.0889	10.0889	0	0	1	0	0	0	1n1k	+++	0
57	10658	107.663	23.3486	15.1333	13.4038	0	0	1	0	0	0	1n1k	+++	0
58	10658	109.176	40.86	11.0257	10.161	0	0	0	0	1	0	1n1k	0	++
59	10658	47.2016	80.9273	10.5933	9.08	0	0	0	3	0	0	1n1k	0	3
60	10658	59.6686	109.176	10.161	10.161	0	0	1	0	0	0	1n1k	+++	0
61	10658	160.846	107.663	12.1067	9.94476	0	0	1	0	0	0	1n1k	+++	0
62	10658	124.958	122.148	12.7552	11.4581	0	0	1	6	0	0	1n?k	+++	6
63	10659	114.365	38.9143	17.9438	14.9171	2	0	0	7	0	0	1n1k	2	7
64	10659	111.554	56.2095	11.2419	11.0257	0	0	0	0	0	1	1n1k	0	+++
65	10659	99.6638	65.2895	10.161	9.51238	2	0	0	1	0	0	1n1k	2	1
66	10659	60.3171	124.526	11.6743	13.1876	0	0	0	0	0	1	1n1k	0	+++
67	10660	137.93	3.67524	9.72857	8.21524	13	0	0	1	0	0	1n1k	13	1
68	10660	111.554	14.9171	8.86381	9.29619	0	0	0	1	0	0	1n1k	0	1
69	10660	35.0229	78.0448	9.08	9.08	7	0	0	8	0	0	1n1k	7	8
70	10660	59.4524	52.7505	7.35048	8.21524	10	0	0	0	0	0	1n1k	10	0
71	10660	129.498	73.721	13.8362	9.51238	0	0	0	5	0	0	1n1k	0	5
72	10661	25.2943	17.2952	14.0524	10.161	6	0	0	0	0	0	1n1k	6	0
73	10661	77.3962	23.9971	13.4038	12.7552	0	0	1	1	0	0	1n1k	+++	1
74	10661	174.322	113.86	11.386	13.9803	0	0	0	4	0	0	1n2k	0	4
75	10661	143.55	147.442	17.2952	11.0257	0	0	0	7	0	0	1n1k	0	7
76	10662	55.1286	5.83714	12.539	8.86381	6	0	0	1	0	0	1n1k	6	1
77	10662	5.40476	76.099	12.539	8.86381	21	0	0	0	0	0	1n1k	21	0
78	10662	31.9962	119.337	11.4581	9.94476	0	0	0	0	0	1	1n1k	0	+++
79	10662	63.1276	134.038	11.8905	12.1067	7	0	0	12	0	0	1n1k	7	12
80	10662	185.275	118.905	12.539	11.4581	0	0	1	0	0	0	1n1k	+++	0
81	10663	51.2371	27.8886	12.1067	11.8905	0	0	1	1	0	0	1n1k	+++	1
82	10663	77.18	55.1286	11.4581	10.161	1	0	0	1	0	0	1n1k	1	1
83	10663	96.421	58.5876	13.8362	12.1067	0	0	0	3	0	0	1n1k	0	3
84	10663	97.5019	76.3152	12.1067	12.7552	0	0	1	0	0	0	1n1k	+++	0
85	10663	76.099	127.336	16.4305	15.1333	23	0	0	0	0	0	1n1k	23	0
86	10888	62.2629	33.7257	17.5114	15.3495	0	0	1	0	0	0	1n1k	+++	0
87	10888	35.8876	97.9343	16.8629	14.701	0	0	0	0	0	1	1n1k	0	+++
88	10888	153.279	95.9886	20.9705	19.6733	15	0	0	1	0	0	1n1k	15	1
89	10890	161.71	31.5638	11.2419	13.62	0	0	0	0	1	0	1n1k	0	++
90	10891	22.2676	42.8057	9.94476	9.29619	0	1	0	0	0	0	1n1k	++	0
91	10891	138.146	0	8.21524	7.99905	0	0	1	2	0	0	1n1k	+++	2
92	10894	60.101	6.26952	8.86381	8.21524	15	0	0	0	0	0	1n1k	15	0
93	10894	91.0162	0.864762	10.5933	9.29619	0	0	0	0	0	1	1n1k	0	+++
94	10894	68.1	133.173	17.9438	12.1067	0	0	0	19	0	0	1n1k	0	19
95	10894	22.7	74.1533	17.7276	19.241	2	0	0	3	0	0	1n1k	2	3
96	10896	99.6638	10.8095	17.5114	13.4038	0	0	1	0	0	0	1n1k	+++	0
97	10896	160.702	137.857	16.8629	14.8451	5	0	0	0	0	0	1n1k	5	0
98	10899	45.4	0	14.4848	14.0524	25	0	0	0	0	0	1n1k	25	0
99	10899	53.1829	39.5629	10.161	13.62	2	0	0	3	0	0	1n1k	2	3
100	10900	52.1019	45.1838	9.72857	9.94476	0	0	0	17	0	0	1n1k	0	17
