# Supplementary material for: The establishment of variant surface glycoprotein monoallelic expression revealed by single-cell RNA-seq of Trypanosoma brucei in the tsetse fly salivary glands
Source: PLoS Pathog. 2021 Sep 20;17(9):e1009904. doi: 10.1371/journal.ppat.1009904 (PMC8509897; doi:10.1371/journal.ppat.1009904)
Supplement: S4 Table — (XLSX) [file ppat.1009904.s015.xlsx]

## Sheet: Sheet1
	Primer Name	Sequence
	P5-Rd1	AATGATACGGCGACCACCGA GATCT ACACTCTTTCCCTACACGA CGCTCTTCCGATCT
	P7-Rd2	CAAGCAGAAGACGGCATACGAGAT [6 nt Index] GTGACTGGAGTTCAGACGTGTGCTCTTCCGATCT
	T7Rd2_linkerPolyTvN	TAATACGACTCACTATAGGGTGTGCTCTTCCGATCT TTCG CTCACTCACAACGGCT TGAC GGCTCATACGGTAACT TAC GCT ACG GAA CGA NNN NNT TTT TTT TTT TTT TTT TTV N
