# Supplementary material for: The establishment of variant surface glycoprotein monoallelic expression revealed by single-cell RNA-seq of Trypanosoma brucei in the tsetse fly salivary glands
Source: PLoS Pathog. 2021 Sep 20;17(9):e1009904. doi: 10.1371/journal.ppat.1009904 (PMC8509897; doi:10.1371/journal.ppat.1009904)
Supplement: S5 Table — (XLSX) [file ppat.1009904.s016.xlsx]

## Sheet: Sheet1
	Library	Figure	Barcoding	Cell type(s)	Sequencing Platform	Cell Barcode/UMI	mRNA Cycles	Number of clusters
	Bulk_1	Figure 1B	Bulk	Antat1.1E PCF	Illumina MiSeq	60	76	2853676
	Bulk_2	Figure 1B	Bulk	Antat1.1E PCF	Illumina MiSeq	60	76	5612925
	Bulk_3	Figure 1B	Bulk	Antat1.1E PCF	Illumina MiSeq	60	76	6988934
	Bulk_4	Figure 1B	Bulk	Antat1.1E PCF	Illumina MiSeq	60	76	6376335
	in_vitro	Figure 1C,D,E	Single cell	Antat1.1eE PCF, Lister427 BSF, Ramos	Illumina NextSeq	55	96	77398127
	SG_1	Figure 2,3,4,5	Single cell	Antat1.1E Salivary gland, Ramos	Illumina NextSeq	55	100	136646378
	SG_1(resequenced)	Figure 2,3,4,6	Single cell	Antat1.1E Salivary gland, Ramos	BGISeq500	100	100	356212798
	SG_2	Figure 2,3,4,5	Single cell	Antat1.1E Salivary gland, Ramos	BGISeq500	100	100	354376101
